# Supplementary material for: LIMA1 links the E3 ubiquitin ligase RNF40 to lipid metabolism
Source: Cell Death Discov. 2024 Jun 22;10:298. doi: 10.1038/s41420-024-02072-6 (PMC11193757; doi:10.1038/s41420-024-02072-6)
Supplement: Supplementary file 6 — Supplementary data set 1 [file 41420_2024_2072_MOESM6_ESM.xls]

## Sheet: Sheet1
official_name	log2FoldChange	pvalue
LIMA1	5.49293	0
FN1	-0.60319	5.44e-85
CSPG4	-0.418374	1.63e-60
SOD3	-0.984298	1.64e-49
EGR1	-0.582524	1.28e-39
AKAP12	-0.668622	1.95e-39
TRAF1	-0.389875	9.29e-39
INHBA	-0.396958	2.9e-35
DPYSL2	-0.485599	4.39e-35
LTBP3	-0.311679	2.59e-29
SERPINE2	-0.231979	6.53e-29
SLC5A3	-0.38003	4.62e-28
HAPLN1	-0.328035	1.44e-27
LCN2	-0.312374	1.42e-26
HLA-DPA1	0.423981	2.51e-26
LRP1	-0.323325	2.94e-25
ADAM19	0.527328	1.99e-24
STC1	-0.862163	7.48e-24
IL24	0.488341	1.93e-23
HLA-DRA	0.346937	2.42e-23
ITGA5	-0.278889	5.46e-23
SPRY4	-0.298176	7.89e-23
ANKH	-0.243621	2.65e-22
RNF125	0.652087	4.41e-22
GPR153	-0.35022	9.31e-22
LAMB3	-0.462641	1.08e-21
LOXL4	-0.316325	1.38e-21
CNN3	0.531268	7.59e-20
VGF	-0.352086	8.25e-20
PLEC	-0.257746	6.73e-19
GOLGA7B	-0.421828	1.18e-18
COL9A2	-0.392698	1.33e-18
TIMP1	-0.318772	2.86e-18
IER3	-0.287685	1.2e-17
C3	-0.198858	2.8e-17
NCOR2	-0.270472	1.85e-16
COL6A1	-0.303196	2.08e-16
SDC3	0.23595	3.45e-16
ZBTB38	-0.350008	1.45e-15
LAMA4	-0.280974	1.95e-15
ITGA6	0.269869	3.01e-15
NR4A1	-0.272262	3.64e-15
SEMA3B	-0.22998	4.62e-15
ACAN	-0.292622	4.76e-15
HSPG2	-0.219225	8.22e-15
KDM6B	-0.379938	1.33e-14
HSP90AB1	-0.255896	1.99e-14
USP53	0.549985	2.32e-14
RXRG	-0.476838	2.64e-14
HLA-DRB1	0.337415	5.67e-14
GSK3B	-0.259122	9.65e-14
SEMA3C	0.573771	1.13e-13
PRNP	0.228351	1.42e-13
B2M	0.190562	1.87e-13
EGR2	-1.24819	3.53e-13
CIITA	0.37054	3.97e-13
ITPR3	-0.254133	4.05e-13
FGFRL1	-0.278444	5.15e-13
SYTL5	-0.238542	6.4e-13
SEZ6L2	-0.318996	8.11e-13
TPM4	0.213806	9.64e-13
COL5A3	-0.675059	1.01e-12
LIF	-0.242775	1.12e-12
THBS1	0.31077	2.82e-12
NCL	-0.239711	4.1e-12
COL5A1	-0.331595	4.47e-12
CD74	0.209574	5.61e-12
AFAP1	-0.220144	5.83e-12
TINAGL1	-0.264821	6e-12
UBC	-0.262196	6.12e-12
NRP2	0.244466	8.39e-12
NNMT	0.567701	1.09e-11
ERRFI1	-0.225876	1.14e-11
SRPX	0.354722	1.19e-11
ST3GAL1	-0.335031	1.62e-11
DCBLD2	0.187867	2.23e-11
FOSL2	-0.402089	2.63e-11
CD44	0.179611	5.85e-11
GPI	-0.272555	6.21e-11
RCAN1	0.378179	6.97e-11
NIBAN1	0.609464	7.34e-11
CKAP5	-0.362006	7.85e-11
HPCAL1	-0.255135	8.5e-11
AGRN	-0.224371	9.19e-11
EEF1A2	-0.230329	9.22e-11
CDK18	-0.346962	1.19e-10
COL22A1	-0.37739	1.27e-10
IL13RA2	-0.230101	1.28e-10
MYO1E	-0.203182	1.52e-10
COL6A2	-0.256078	2.18e-10
RPL39	-0.229535	2.51e-10
GRB10	-0.296579	3.44e-10
PSAT1	0.38706	3.46e-10
HADHA	-0.262302	3.68e-10
DDX24	-0.317528	4.4e-10
NFKB2	-0.187223	4.52e-10
PMEPA1	-0.164479	5.67e-10
C15orf39	-0.47735	6.59e-10
USP11	-0.211564	7.02e-10
ZMIZ1	-0.211096	7.16e-10
JUNB	-0.240094	7.3e-10
THSD4	-0.466953	7.7e-10
CENPF	-0.327109	7.76e-10
PKD1	-0.232495	1.04e-09
YWHAZ	0.177366	1.06e-09
MLLT1	-0.216611	1.24e-09
BMS1	-0.408783	1.3e-09
ARHGEF11	-0.183201	1.35e-09
SCD	0.224114	1.4e-09
STRA6	-0.175053	1.47e-09
C11orf96	-0.772142	1.6e-09
KCNS3	0.382246	1.62e-09
TCF7L2	-0.244285	1.64e-09
RALGDS	-0.312555	1.69e-09
NCOA7	-0.302066	1.86e-09
PSAP	-0.139696	1.92e-09
NES	-0.200048	1.96e-09
GPNMB	0.351142	1.99e-09
RPS15A	0.246608	2.08e-09
RAI14	-0.345756	2.16e-09
FKBP1A	0.189229	2.65e-09
ABCA2	-0.22566	2.67e-09
BIRC6	-0.362396	2.74e-09
PCSK1	-0.349002	2.89e-09
TMEM132A	-0.181706	2.97e-09
YWHAQ	0.182937	3.29e-09
USP34	-0.296921	4.89e-09
SKI	-0.210417	5.66e-09
PDP1	0.449763	6.16e-09
GRN	-0.200124	7.67e-09
OAT	0.275385	7.99e-09
CHCHD2	0.183632	8.46e-09
HLA-DQA1	0.598745	9.52e-09
PRPF8	-0.179306	1.23e-08
LIPA	0.354486	1.28e-08
SMAD3	-0.202984	1.31e-08
AEBP1	-0.217302	1.72e-08
TFAP2B	-0.145975	1.75e-08
RPSA	0.132855	1.8e-08
CEMIP2	-0.178728	1.95e-08
TNKS1BP1	-0.233752	2.03e-08
PLXNB3	-0.287202	2.08e-08
CTSF	-0.232586	2.65e-08
SLC25A25-AS1	-0.424453	2.68e-08
ENGASE	-0.290156	2.69e-08
CDC42EP3	-0.235514	2.81e-08
SLC25A37	-0.172365	2.85e-08
CAPN5	-0.215119	3.18e-08
TGM2	0.4094	3.38e-08
FOSB	-0.60537	3.63e-08
ITPRID2	-0.168381	4.2e-08
FZD8	-0.343551	5.05e-08
MARVELD1	-0.221089	5.3e-08
SPHK1	-0.331871	5.57e-08
SRRM2	-0.155119	5.6e-08
HSPA5	-0.145471	5.61e-08
LAMB2	-0.162943	6.15e-08
HR	-0.185075	6.16e-08
CDH13	-0.234352	6.22e-08
KDM5A	-0.306654	6.28e-08
PTPRS	-0.188318	6.34e-08
GBP2	-0.304321	6.39e-08
TMEM158	-0.2697	6.44e-08
ST8SIA5	-0.729835	6.65e-08
CRLF1	-0.464806	7.66e-08
TPR	-0.267116	9.37e-08
B3GNT7	-0.342932	1.14e-07
IL1A	-0.293018	1.2e-07
MEGF8	-0.215006	1.21e-07
HSP90B1	-0.177751	1.31e-07
HSBP1	0.198205	1.33e-07
TMX4	0.246454	1.42e-07
EPRS1	-0.254075	1.46e-07
ZNF385A	-0.263382	1.49e-07
ADAMTS9	-0.377101	1.59e-07
PERP	0.25946	1.67e-07
SLC12A7	-0.242312	1.86e-07
FLNB	-0.211625	2.32e-07
MOXD1	0.719712	2.56e-07
ZC3H7B	-0.238523	2.67e-07
RNF20	-0.306712	2.8e-07
TMSB4X	0.434988	2.83e-07
GRM8	-0.766818	2.83e-07
SNTB2	0.197854	2.91e-07
SFRP1	0.138679	3.14e-07
HLA-DRB5	0.374181	3.22e-07
SERPINH1	-0.217611	3.33e-07
KIAA0040	-0.185867	3.63e-07
SFT2D2	0.199333	3.79e-07
PRRC2A	-0.169926	3.79e-07
PLOD1	-0.159797	4.31e-07
JMJD1C	-0.405951	4.54e-07
SUPT16H	-0.234862	4.64e-07
ATN1	-0.186115	4.74e-07
CTNNA1	-0.126248	5.37e-07
SULF2	-0.318013	5.68e-07
MYO1B	-0.259503	5.76e-07
TSC2	-0.198661	5.85e-07
CTSC	0.139032	5.98e-07
PLIN2	-0.194144	6.74e-07
UBR5	-0.24095	6.75e-07
SLC44A1	0.193818	6.84e-07
SAAL1	-0.249665	7.07e-07
TRIB1	-0.266463	7.51e-07
FDCSP	0.1831	7.62e-07
PPIA	0.138301	8.03e-07
TRIM62	-0.288895	8.96e-07
TRNP1	-0.188166	9.17e-07
LINC01239	-0.365022	9.45e-07
SLC37A2	0.37538	9.63e-07
SPOCK1	-0.27777	1.01e-06
FURIN	-0.175691	1.04e-06
NEGR1	0.817105	1.05e-06
GANAB	-0.134448	1.05e-06
MYO9B	-0.171818	1.09e-06
PITPNC1	-0.234393	1.11e-06
MCL1	-0.116611	1.16e-06
NOP56	-0.220999	1.16e-06
ARNT2	0.194212	1.21e-06
BCOR	-0.212676	1.29e-06
LENG8	-0.209745	1.32e-06
PLOD3	-0.131414	1.34e-06
SPATS2L	-0.279754	1.36e-06
DUSP4	0.172656	1.39e-06
MFGE8	-0.272576	1.41e-06
SPAG5	-0.372217	1.41e-06
ADAMTS1	-0.262368	1.56e-06
AHDC1	-0.295067	1.56e-06
CPSF1	-0.207022	1.59e-06
OLMALINC	0.419416	1.75e-06
LUCAT1	0.628614	1.94e-06
IGFBP5	-0.439407	2.01e-06
KMT2D	-0.174632	2.14e-06
MOK	0.232223	2.15e-06
ARPC5	0.195236	2.17e-06
PTGES2	-0.224154	2.27e-06
ZSWIM4	-0.267142	2.3e-06
DDR1	-0.235485	2.34e-06
CBARP	-0.406707	2.4e-06
ARHGAP35	-0.152045	2.51e-06
L1CAM	-0.30191	2.57e-06
LAD1	-0.588744	2.65e-06
GNAS	-0.113794	2.7e-06
GFPT2	-0.219173	2.99e-06
BCL9L	-0.245943	3.16e-06
DHX9	-0.174288	3.17e-06
PRRC2B	-0.153013	3.24e-06
SNRNP200	-0.130259	3.3e-06
ITGA3	-0.140345	3.44e-06
EMILIN1	-0.150248	3.57e-06
PTPRJ	0.229969	3.85e-06
ATOX1	0.280283	4.07e-06
TUBB	0.113134	4.18e-06
SACS	-0.227878	4.23e-06
LZTS1	0.37694	4.27e-06
IQGAP1	-0.231849	4.39e-06
AL035541.1	0.332997	4.56e-06
PLXNB1	-0.205659	4.63e-06
TRIM8	-0.203814	4.87e-06
OSBPL10	-0.208096	5.41e-06
CCDC149	-0.370212	5.99e-06
MITF	0.3349	6.38e-06
GDI1	-0.168139	6.42e-06
HLA-DMA	0.343958	6.66e-06
KLF6	0.388687	6.93e-06
PLEKHA4	-0.258251	7.11e-06
KHDRBS1	0.144328	7.22e-06
KDM5B	-0.146153	7.24e-06
HK2	-0.206374	7.25e-06
TRPV4	-0.206287	7.4e-06
ARHGAP18	0.69531	7.45e-06
LAMA5	-0.154772	7.53e-06
INTS1	-0.146465	7.73e-06
DKK1	1.06947	7.76e-06
KLHL21	-0.16575	8.09e-06
KRT80	0.995278	8.22e-06
IDH1	0.26825	8.36e-06
PTK2	-0.21432	8.54e-06
PTGES3	0.147614	8.59e-06
HECTD1	-0.283001	9.26e-06
HMCN1	-0.205586	9.52e-06
CYB5B	0.268155	9.93e-06
NUP205	-0.25444	9.98e-06
NASP	-0.207074	1.04e-05
GOLGB1	-0.276546	1.05e-05
AKAP11	-0.255997	1.07e-05
COPA	-0.134506	1.11e-05
SUPT5H	-0.18411	1.11e-05
PRPF6	-0.176427	1.17e-05
RCN2	0.190017	1.19e-05
NEFL	0.409258	1.2e-05
MFSD12	0.137689	1.24e-05
MPDZ	-0.268646	1.24e-05
APLP2	-0.130667	1.33e-05
C5orf15	0.199247	1.37e-05
GSN	-0.13318	1.37e-05
PTPRF	-0.16697	1.37e-05
GIGYF1	-0.198763	1.45e-05
EID1	0.14878	1.47e-05
MN1	-0.745976	1.51e-05
IK	-0.224381	1.53e-05
PYGB	-0.106489	1.56e-05
NOMO1	-0.16217	1.57e-05
PHLDB1	-0.175032	1.58e-05
FOXD3	0.41709	1.6e-05
RBPJ	-0.191372	1.6e-05
EHBP1L1	-0.158845	1.84e-05
MOSMO	0.219029	1.89e-05
SLC25A5	0.128242	1.92e-05
UXS1	0.253219	1.94e-05
PLXNA3	-0.27299	1.97e-05
GPATCH4	-0.303674	2.14e-05
INSIG1	0.370923	2.15e-05
CLIP3	-0.246105	2.17e-05
FOXC1	-0.27562	2.25e-05
IGFBP3	-0.838333	2.25e-05
LINC00963	0.193163	2.29e-05
GJA5	0.425607	2.31e-05
HGF	-0.653775	2.31e-05
CUL7	-0.224099	2.52e-05
NFATC2	-0.13817	2.54e-05
HLA-DMB	0.530391	2.55e-05
VCAN	-0.427962	2.56e-05
AREG	-0.93411	2.58e-05
USP24	-0.218866	2.59e-05
HEXB	0.197939	2.62e-05
PDCD2	0.204499	2.67e-05
BMP6	-0.436115	2.68e-05
ECPAS	-0.154336	2.69e-05
DHTKD1	0.278402	2.79e-05
DSTN	0.16103	2.8e-05
TPM2	-0.159592	2.8e-05
EPHB3	-0.613791	2.86e-05
RANBP2	-0.340801	2.87e-05
DHCR7	0.3165	2.99e-05
ZNF521	-0.55605	3.07e-05
TM7SF3	0.209039	3.09e-05
LRIG3	-0.253201	3.28e-05
PNN	-0.253504	3.29e-05
SOCS2	0.646808	3.32e-05
CXCL3	-0.306107	3.37e-05
TUBA1A	0.190674	3.48e-05
OBSL1	-0.16068	3.58e-05
RPL7	-0.116031	3.59e-05
BTBD3	0.195483	3.73e-05
TOP2A	-0.174391	3.86e-05
PTP4A1	0.161422	3.88e-05
ASAP3	-0.31586	3.88e-05
UTRN	-0.341403	3.91e-05
SLC35F1	0.507646	3.94e-05
KRT18	-0.206175	4.05e-05
C9orf16	-0.209288	4.21e-05
MID1	0.37584	4.29e-05
ZDBF2	-0.45799	4.29e-05
TCOF1	-0.14718	4.37e-05
KMT2C	-0.201115	4.41e-05
FARP1	-0.150623	4.47e-05
TRIP12	-0.168583	4.74e-05
FAT3	-0.255753	4.75e-05
CIC	-0.186043	4.84e-05
POLR2A	-0.178456	4.92e-05
FNIP1	0.381523	5.13e-05
DDX5	-0.11948	5.13e-05
EGR3	-0.245497	5.17e-05
WNT5A	0.160379	5.22e-05
SLC26A2	-0.132977	5.25e-05
HLA-DOA	0.430879	5.32e-05
SLC2A3	0.387265	5.42e-05
GLG1	-0.151956	5.49e-05
STARD4	0.319771	5.76e-05
LTBP4	-0.157755	5.78e-05
BNC2	0.557358	5.86e-05
ICAM1	-0.121484	5.96e-05
CRTAP	0.116129	6.06e-05
SEC31A	-0.216168	6.06e-05
BAG6	-0.160692	6.3e-05
KRT15	1.05003	6.39e-05
HMGA1	-0.104811	6.39e-05
NEAT1	-0.125507	6.41e-05
ABR	-0.128613	6.42e-05
KCNC3	-0.300913	6.43e-05
CLSTN1	-0.136918	6.54e-05
MLLT6	-0.135587	6.72e-05
SPARC	0.0820081	6.73e-05
CEP170B	-0.21481	6.98e-05
PDE4D	0.412566	7.01e-05
EHD2	-0.216012	7.05e-05
TMBIM6	0.118169	7.09e-05
SYNGAP1	-0.275899	7.35e-05
HS3ST3A1	0.24741	7.55e-05
FBLN5	-0.395671	7.65e-05
ITM2B	0.154213	7.78e-05
MAFG	-0.195662	8.01e-05
ICMT	0.157153	8.06e-05
TSPEAR-AS2	-0.500756	8.09e-05
USP9X	-0.174452	8.56e-05
RPL13A	0.0882858	8.69e-05
EPHA3	-0.204407	8.72e-05
MYRF	-0.329809	8.88e-05
HUWE1	-0.108304	8.9e-05
ATP9A	-0.18373	8.92e-05
EML3	-0.174817	9.13e-05
MYBBP1A	-0.145265	9.26e-05
RTN3	0.178486	9.61e-05
NFE2L3	0.128382	9.71e-05
SCCPDH	0.181765	0.000101682
MRPS30	0.209941	0.000101753
OR2I1P	-0.413545	0.000102298
GMIP	-0.261521	0.000104922
PRUNE2	0.939764	0.000107025
ZNF609	-0.197842	0.000109348
NIPAL3	0.151918	0.000109752
MOCS2	0.2655	0.000112895
SLC25A45	-0.385939	0.000113088
ZNF469	-0.351144	0.000113423
ACTN1	-0.118281	0.000116276
ATP13A1	-0.153235	0.000117614
WIZ	-0.184149	0.00011867
COX6A1	0.242405	0.000120655
TMEM255A	0.423176	0.000122327
PLXNB2	-0.145103	0.000126124
AL590617.2	0.236876	0.000126406
INPPL1	-0.130242	0.000126803
BHLHE40	-0.233614	0.000128792
TLN1	-0.109396	0.000130532
PREX1	-0.153517	0.000131074
AHR	0.166913	0.000132282
CRTC1	-0.232385	0.000132682
PARP4	-0.161855	0.000132843
ANXA5	0.138247	0.000133276
IRF2BPL	-0.152109	0.000134675
RAB38	0.293605	0.000135143
MGAT4B	-0.142948	0.000137235
SREBF2	0.143616	0.000138434
HHEX	0.414634	0.000138975
MZT1	0.273836	0.00013981
PAPPA	-0.614917	0.000143019
PFKFB3	-0.136558	0.000143712
CTDSP2	-0.120451	0.000148743
LDLR	0.145174	0.000149379
PRKDC	-0.126396	0.000150687
PCSK2	0.739478	0.000151597
EME2	-0.302804	0.000152677
GPX1	0.163265	0.000153401
SASH1	0.221882	0.000154038
PKP4	-0.227755	0.000155209
MBOAT7	-0.172545	0.000156993
CLTC	-0.122006	0.000158876
KDM2A	-0.176881	0.000160797
LGALS1	0.15067	0.000162633
RPL15	0.0965989	0.000163968
NUDT4	0.198771	0.000164342
KCNMA1	-0.306187	0.000164852
RSF1	-0.248682	0.000166944
FBRS	-0.173268	0.000167369
ECE1	-0.140299	0.000170599
DOCK6	-0.253444	0.000175748
PXN	-0.123107	0.000175982
ARHGEF40	-0.167263	0.000179142
KIAA1109	-0.380681	0.000179311
JARID2	-0.190181	0.000179962
GLO1	0.203444	0.000183482
IGF1R	-0.131761	0.000184008
TGFA	0.103951	0.000184787
GRINA	-0.174996	0.000185771
NBR1	-0.114054	0.000187478
PRKCD	-0.147859	0.000188176
CRYBG1	0.275982	0.00018899
SLC7A11	0.451257	0.000189727
HBP1	-0.205191	0.000190542
NRCAM	-0.186342	0.000193691
ARHGAP31	-0.186708	0.000195108
HIP1	-0.16021	0.000195765
TXLNG	-0.236921	0.000202755
EPHA2	0.176131	0.000205444
ADARB1	0.434417	0.000207632
CD46	0.151503	0.000207705
FADS1	0.154631	0.000209455
ABCC1	-0.181363	0.00021153
UTP20	-0.243253	0.000216945
FAM20C	-0.130268	0.000218135
SCRIB	-0.151112	0.000218541
MAPK8IP3	-0.171101	0.000218571
RAP1GAP	-0.341615	0.0002195
RFC1	-0.261409	0.000220301
BMP1	-0.244871	0.000225617
ERO1B	0.253465	0.000225755
PGAM1	0.135847	0.000226012
LINC02015	-0.389482	0.000226769
PHF3	-0.256569	0.000230968
MGAM2	-0.42275	0.000246328
MYO9A	-0.321457	0.000247102
SERINC2	-0.322532	0.000252702
SRP72	-0.168816	0.000253817
NUMA1	-0.124829	0.000259594
EIF3M	-0.138139	0.000260545
H2AZ1	0.159744	0.000262291
SAT1	0.15514	0.000263956
RPS5	0.111822	0.000266523
PPFIA4	-0.346357	0.000268685
RPS21	-0.141714	0.000270421
RPL12	0.113997	0.000276272
FHOD3	0.703259	0.000276586
EMC10	0.294891	0.000278434
C11orf95	-0.237788	0.000279182
HDAC5	-0.17733	0.000284356
MALAT1	-0.178688	0.000287679
TTC3	-0.213694	0.000290041
FKBP15	-0.26309	0.000291295
AP1S2	0.230443	0.000291776
TNFAIP2	-0.165273	0.000295394
ATP5F1B	0.0940104	0.000295909
DTX1	-0.264041	0.000300333
PRKD2	-0.212989	0.000306134
KTN1	-0.221543	0.000310917
WASF2	-0.142927	0.000313724
ITGAX	-0.663138	0.000313828
HDLBP	-0.101925	0.000316751
VPS13B	-0.340419	0.000321582
GPX4	-0.179567	0.000322886
TOPBP1	-0.261062	0.000324585
GDNF	-0.220943	0.000325172
GIGYF2	-0.217596	0.0003327
KMT2B	-0.208983	0.000332794
FBXO27	0.280336	0.000334256
LRP3	-0.244722	0.000336212
CRB2	-0.863029	0.000336996
CPOX	0.194765	0.000338189
MRGPRX3	-0.324348	0.000347316
SORCS1	-0.202582	0.000351226
TP53I11	-0.222761	0.000353284
NDRG1	-0.507987	0.000353405
GHITM	0.124781	0.000355498
RASAL1	-0.351102	0.000366001
ANKRD42	0.314652	0.000366246
LSM4	0.16172	0.000380766
SRPRA	-0.121038	0.000382375
TM4SF1	0.225564	0.000383775
SRGN	0.396948	0.000386451
CCNB1	0.128224	0.000388602
EIF3A	-0.141058	0.000390873
FASN	-0.100802	0.000392804
PRR11	0.22411	0.000398264
DBNDD1	-0.183373	0.000398296
CRTAC1	-0.951861	0.000398759
RHOA	0.108081	0.000403407
CAD	-0.154536	0.000404031
BCORL1	-0.241277	0.000407593
DSC3	0.358363	0.000407638
ARL4C	0.557197	0.000409534
NLGN2	-0.157724	0.000412672
EEF2	-0.0926429	0.000420529
VMP1	0.130774	0.000424236
ARHGEF1	-0.142655	0.000424331
ABHD2	-0.146722	0.000428541
SLC24A3	-0.304579	0.000428731
OSBPL3	0.25662	0.000434856
HEATR1	-0.170427	0.000435304
ME2	0.245527	0.000436557
GSTO1	0.215659	0.000444699
PDZD2	-0.243542	0.000446079
COL27A1	-0.139119	0.000450457
BBX	-0.189886	0.000450933
LPXN	0.227403	0.000450938
COL11A2	-0.263531	0.000454359
CALCOCO1	-0.184401	0.000462529
CCN3	0.532022	0.000465795
TNFRSF19	0.139613	0.000466906
SLC44A2	-0.143117	0.000475147
COPB2	-0.158756	0.000476225
SRCIN1	-0.243573	0.000484858
CAT	0.203667	0.000485606
PTMA	0.0938476	0.000489081
BOC	-0.511001	0.000493375
SEC16A	-0.148685	0.00049684
FDFT1	0.155048	0.000498334
RPL6	-0.101296	0.000502969
SCAF1	-0.1614	0.000511907
NACA	-0.0941757	0.000512684
NREP	0.14939	0.000513258
ARFGEF1	-0.249694	0.00051498
MIA3	-0.196215	0.000516256
AMOTL1	-0.0967588	0.00051735
DCT	0.994645	0.000522576
PTPN23	-0.195844	0.000522905
ATG2A	-0.183089	0.000525602
ADGRV1	-0.504102	0.000531701
KIF5B	-0.164558	0.000534671
GCN1	-0.113068	0.0005385
TUT7	-0.29976	0.000540577
DGUOK	0.210992	0.000542466
DCHS1	-0.287364	0.000546937
DLX2	-0.226744	0.00054916
PRKCSH	-0.106523	0.000550545
ZNF467	-0.58254	0.000551817
POM121C	-0.16198	0.000555791
PKDCC	-0.243863	0.00055601
BACE2	0.154238	0.000556385
NOTCH1	-0.239733	0.000562641
LMNB1	0.15178	0.000565613
SYNJ2	-0.136077	0.000567779
HPS5	-0.174422	0.000574157
PSMB4	0.115788	0.000574754
PNPO	0.395878	0.000577726
CDKN2C	0.199072	0.000582029
LRRC4B	-0.188027	0.000590629
CTH	0.495443	0.000593116
MT2A	-0.155416	0.0005932
ASPM	-0.198171	0.000604372
SETX	-0.285489	0.000605239
ICE1	-0.238011	0.000610876
UQCRFS1	0.187389	0.000613492
NFATC1	-0.362601	0.000618099
VMA21	0.20158	0.000626016
BLVRB	0.312726	0.000632299
RPL22L1	0.202334	0.000636136
AXIN1	-0.216675	0.000638764
CDC42	0.141368	0.000644972
PAN2	-0.185553	0.000668841
CRYL1	0.253609	0.000669345
GNPNAT1	0.294063	0.000686246
GYS1	-0.146538	0.000688987
TMEM41B	0.327981	0.000691279
NRIP1	-0.199085	0.000701656
ARHGEF12	-0.144223	0.000702429
TMC6	-0.201403	0.000702973
PGAP6	-0.150384	0.000706456
NKTR	-0.178601	0.000706835
SNX5	0.14421	0.000709687
STOM	0.182871	0.00071149
DAB2IP	-0.180927	0.000721669
ATXN2L	-0.138325	0.000723066
TNC	-0.0857056	0.000725649
HP1BP3	0.134197	0.000725823
NQO1	0.111827	0.000749851
ATP5MC2	0.16608	0.000750836
ASNS	0.220313	0.000755531
UNKL	-0.259833	0.000758243
DUSP6	-0.129728	0.000762499
NPDC1	-0.201255	0.000763763
IL37	-0.212493	0.000767133
TPM3	0.0973983	0.000769098
BMP8B	0.237911	0.000773305
CEP350	-0.269118	0.000792927
SNAPC4	-0.198845	0.000793427
MYOZ2	2.20759	0.000795674
TGFBI	0.140303	0.000800298
HLA-DQB1	0.248213	0.000848835
THRB	-0.473656	0.00084899
GABPB1-AS1	0.183389	0.000850185
BRD4	-0.143808	0.000850969
CCNC	0.249278	0.000851334
YWHAE	0.0820846	0.000860737
RPLP2	-0.116734	0.000860795
PSMD3	-0.139866	0.000864859
SPTBN2	-0.164379	0.000871919
KDM4B	-0.221057	0.000872272
ZFP36L1	-0.163402	0.000873491
HSPH1	-0.179405	0.000873498
TP53BP1	-0.209597	0.000875506
PLPPR2	-0.196382	0.000879717
EPHB2	-0.229003	0.000884714
RAVER1	-0.197515	0.000886229
MMP14	0.125824	0.000891247
FEZ1	0.194348	0.00090344
SKIL	-0.220101	0.000903668
SORBS2	0.511442	0.000907067
APIP	0.292868	0.000908499
SUCLG2	0.175796	0.000908533
ZC3H11A	-0.122129	0.000914826
CREBBP	-0.151508	0.000924406
ACADVL	-0.0982759	0.000931806
SLC7A5	0.130999	0.000936972
IDUA	-0.260845	0.000942684
BRD8	-0.193902	0.000943597
ITGA9	-0.192995	0.000948591
SNX33	-0.219141	0.000961207
ASH1L	-0.179597	0.00097034
ALMS1	-0.387233	0.000982857
FRMD8	-0.153872	0.000983987
SLC6A8	-0.153712	0.000992877
GAPDH	0.0993315	0.00101044
PNPLA7	-0.392594	0.00101251
ARFGAP1	-0.133519	0.00101667
LYPLA1	0.194403	0.00101744
ZFR	-0.158625	0.0010187
SNTB1	-0.175562	0.00102335
ATP2B1	-0.217134	0.00102662
TNFRSF21	0.229976	0.00103007
TRIM28	-0.106572	0.00103042
ITGA2	0.211668	0.00103071
XIAP	0.227502	0.00103154
LOXL2	0.121357	0.00104152
DKK3	0.294238	0.00104592
PHGDH	0.15538	0.00104843
MSH6	-0.154845	0.00105144
DNAJC13	-0.241745	0.00105414
PCNX1	-0.170853	0.00105428
HMG20B	0.114386	0.00105483
MMACHC	0.282381	0.00105549
FOCAD	-0.222354	0.00106018
SPEN	-0.141704	0.00107494
ANKRD28	0.189708	0.00107526
HLA-E	0.141538	0.00108476
COTL1	0.108468	0.00110843
FBXO32	-0.127764	0.0011346
ITGB3	-0.0979925	0.0011346
ADGRE5	-0.118977	0.00113624
AC133065.3	0.631354	0.00113769
PIM3	-0.129847	0.0011393
BOK	-0.302077	0.00114741
BACH1	-0.255842	0.00115133
ISLR	-0.199469	0.00116831
LAMB1	-0.0894827	0.00117719
AKT1S1	-0.145236	0.00118603
THOC5	-0.196327	0.00119957
ZNF362	-0.268314	0.00119993
ATG16L1	-0.214095	0.00120136
SMS	0.127029	0.00120338
NDUFS7	0.264819	0.00121648
PDS5A	-0.174912	0.00122077
ANKRD17	-0.158139	0.00122818
ADAMTS7	-0.29315	0.00122931
UBR4	-0.0945863	0.00123519
CNOT1	-0.141463	0.00125029
CLCN7	-0.175848	0.0012534
TTC21B	-0.334362	0.00125458
CD96	0.200728	0.00125609
TAMALIN	-0.260992	0.00126315
NHLRC2	0.225881	0.00127097
GLDC	0.450041	0.00130497
LRAT	0.229045	0.00132158
HLA-DPB1	0.218683	0.00133288
FBN1	-0.140736	0.0013356
RAB3GAP2	-0.189601	0.00133882
RARA	-0.222607	0.00134652
TLE5	-0.146579	0.00135972
NME1	0.266785	0.00136232
ICAM5	-0.203667	0.00136831
ACTB	0.0769773	0.00138091
TTC37	-0.195764	0.00138456
HDAC1	-0.133557	0.00139547
ABCC2	0.265254	0.00139653
CENPX	0.315467	0.00139882
PTTG1	0.162107	0.00140355
UBXN2A	0.246739	0.00140383
SCARB2	0.128968	0.00140944
ELOA	-0.158458	0.00141211
ZSWIM8	-0.176957	0.00141994
YPEL3	-0.230144	0.00142411
PCDH1	-0.141419	0.00142483
RAI1	-0.11989	0.00144463
ATRX	-0.20879	0.00144808
VPS13C	-0.217525	0.00145718
SEL1L	-0.178439	0.00146352
NXPE3	0.210387	0.00146712
TSPO	0.171552	0.00147605
ABCC3	-0.417853	0.00148101
FTSJ3	-0.131781	0.00149482
SLITRK6	-0.274183	0.0014958
PPP1CC	0.125999	0.00150004
CSRP2	0.335812	0.00150191
TPX2	-0.144217	0.00151477
PROCR	0.23391	0.00153753
RELA	-0.143911	0.00154948
MRPS34	0.149745	0.00155222
SETD1A	-0.16977	0.00155576
HGS	-0.127136	0.00159465
C5orf24	0.201002	0.00160601
RNF40	-0.147728	0.00161447
S100B	0.194066	0.00162819
ZMYM2	-0.177872	0.00162953
IL6ST	-0.172441	0.00164339
SSRP1	-0.106123	0.00165413
GNG4	-0.150622	0.00168766
SNX1	-0.106565	0.00170404
BAZ1B	-0.148416	0.00170605
MMAB	0.283454	0.00171609
TGIF1	-0.213783	0.00171901
TMED7	0.183873	0.0017193
SNAI1	-0.236334	0.00173825
RBMS2	0.232783	0.00175129
CCN2	0.678306	0.00176477
LBX2-AS1	-0.335268	0.00176649
ABCA6	-0.518398	0.00177309
ATXN1	-0.185254	0.00177369
TMPO	0.142663	0.00177473
NOTCH2	0.0919933	0.00177575
GJC1	0.195823	0.00177906
BOD1L1	-0.184855	0.00178126
SNCA	0.403052	0.00180198
ATXN7L3	-0.134371	0.00181069
RBM5	-0.16715	0.00182179
USP10	-0.153967	0.00182857
UBE2T	0.217931	0.00183424
ITCH	-0.15568	0.0018632
SAMD1	-0.168312	0.00186554
TESC	-0.313949	0.00187824
ZEB1	-0.283229	0.00190612
SCAF11	-0.166871	0.00190905
MTATP6P1	-0.200956	0.00191208
CAVIN1	0.110207	0.00191313
MTCH2	0.164157	0.00192409
SMG5	-0.124567	0.00192902
FGF13	0.385386	0.00192957
MYOF	0.185833	0.00193053
EPN1	-0.124468	0.00194115
ZBTB21	-0.31707	0.00195843
MDK	-0.21976	0.0019604
ADH5	0.154724	0.00197305
HCP5	0.372261	0.00198321
DDI2	-0.191716	0.00198651
APLP1	-0.254466	0.00201075
DCN	1.1477	0.00202065
DPY19L1	0.151479	0.0020294
G3BP1	0.0934154	0.00203162
SLK	-0.197541	0.0020366
FZD1	-0.108154	0.00203733
TBX2	-0.140827	0.00206451
BTAF1	-0.186517	0.00208325
REV3L	-0.304638	0.0020948
ILF3	-0.0866132	0.00213859
SEC61G	-0.280375	0.00215151
TMEM165	0.146731	0.00217187
EIF4G3	-0.14347	0.00219034
NRBP2	-0.263832	0.00219802
SH3PXD2A	-0.107775	0.00220447
GTF2H3	0.197357	0.00221207
MEPCE	-0.157153	0.00221882
RRBP1	-0.131545	0.00223758
MOCOS	0.127754	0.00223855
BIN3	0.166707	0.00224012
FRYL	-0.21413	0.00226444
MSMO1	0.404161	0.00226925
SF3B3	-0.0970586	0.00227984
RPS2	0.0927311	0.00228236
TF	-0.53563	0.0022889
FGFR3	-0.24528	0.00229124
IRS1	0.433245	0.0023259
MAN2B1	-0.113713	0.00236727
DENND1A	-0.219447	0.00237007
IFI6	0.271175	0.00237214
BMPR2	-0.202839	0.0024035
SRP9	0.13188	0.00240844
SBF1	-0.134785	0.00243195
GBF1	-0.130664	0.00243297
BCAS3	-0.2071	0.0024512
IER2	-0.15603	0.00246978
PNPLA2	-0.159306	0.00248509
APOBEC3G	0.270813	0.00251777
MTHFD2	0.14748	0.00255757
LRP4	-0.245539	0.00255879
ZNF646	-0.200194	0.00256441
SSBP3	-0.201076	0.00257456
GAA	-0.135833	0.00258161
PIMREG	0.264625	0.00258824
ROBO4	0.44129	0.00259785
HELZ2	-0.153204	0.00259979
SLC16A4	0.328354	0.00260842
PTTG1IP	0.123953	0.00261482
IMMT	-0.124932	0.00262229
DAZAP2	0.128821	0.00264145
ZNF629	-0.198966	0.00264846
CADM1	0.165921	0.0026587
CFL2	0.2375	0.00268007
IQGAP2	-0.467366	0.00269294
ABCA10	-0.320477	0.00270749
OBSCN	-0.274609	0.002718
POLE3	0.174398	0.00272429
MIPEP	0.274136	0.00276937
FLOT2	-0.131333	0.00278447
NCSTN	-0.12269	0.002791
NT5E	0.136546	0.00281662
PSENEN	0.479023	0.00283505
TIPARP	-0.164766	0.0028404
CARNS1	-0.538154	0.00284211
CEBPZOS	0.219655	0.00284344
FAM20A	-0.255212	0.00285398
GNL3	-0.17176	0.00286608
ADGRB2	-0.225312	0.00287231
IQSEC1	-0.170922	0.00287352
TNFRSF25	-0.262933	0.00288867
TMEM245	0.143067	0.00290855
PCNX3	-0.134503	0.00291895
STK32B	-0.208684	0.00296656
CD82	-0.220367	0.00296954
BAMBI	0.142547	0.00303901
JAK1	-0.137128	0.00304111
NOMO2	-0.15755	0.00304674
AC141557.1	0.175922	0.00306028
IGF2R	-0.0990198	0.00306274
MUC5AC	-1.03565	0.00307125
ANAPC5	0.110904	0.00307504
SEC24C	-0.160559	0.00310294
SARS1	-0.165368	0.00311458
DYNC2H1	-0.247029	0.00311609
ATP6V1F	0.256359	0.00311627
ISM1	-0.420588	0.00311798
WDR81	-0.203968	0.00316438
IWS1	-0.281665	0.00319801
TRIM58	0.274679	0.00319917
GUK1	0.134467	0.00321035
TLN2	-0.252012	0.00324633
RILPL2	0.256675	0.00325256
HCFC1	-0.130444	0.00326567
RB1CC1	-0.206498	0.00327228
SPAG9	-0.140675	0.00327357
DLC1	0.480923	0.00327819
LAMP2	0.155302	0.00328575
TXN2	0.184464	0.00328857
VIRMA	-0.165983	0.00328879
SLC18B1	0.213779	0.00330501
DNMT1	-0.105576	0.00333385
E2F4	-0.122975	0.00334406
LINC00663	1.04092	0.0033486
FZD4	0.305304	0.00335259
RFX5	0.120101	0.00336756
SDHB	0.167773	0.0033714
NR1D2	-0.150472	0.003389
SMIM20	0.265398	0.00341098
TSPAN13	-0.11776	0.00342555
SRCAP	-0.116968	0.00342688
UGDH	0.252216	0.00343711
C1orf216	-0.221483	0.00344076
CSF2	-0.724724	0.00344241
QSOX1	-0.115195	0.00347558
ARPC3	0.135616	0.00353479
RESF1	-0.416555	0.00355259
HNRNPA1	-0.0970165	0.00355375
PRDX4	0.177426	0.00356624
PABPC1L	-0.129813	0.00356947
CHERP	-0.139609	0.00357323
PLXNA1	-0.125759	0.00359001
TPD52	0.254718	0.00360491
COX7A2L	0.196855	0.00360849
ZNF79	-0.600599	0.00361143
ARPIN	0.187469	0.00364732
SF3B1	-0.150763	0.00364885
SPON2	-0.133482	0.00365331
GOLGA8R	2.56381	0.00367609
ARID1A	-0.122066	0.00368033
PAPSS2	-0.129609	0.00369997
HK1	-0.103404	0.00370487
DRAM1	0.209058	0.00371522
SEC14L2	-0.194728	0.00372265
CKAP2L	-0.188278	0.00372634
UBQLN4	-0.126695	0.00373541
NUP160	-0.143552	0.00374311
YWHAB	0.106625	0.00375005
ATP5F1E	-0.133469	0.00375404
ANKRD13B	-0.20878	0.00375584
MTPN	0.131904	0.00376482
GNE	0.0999697	0.00381556
HTATIP2	0.200345	0.003816
ZER1	-0.164284	0.00384163
KRAS	0.199071	0.00386494
TGFB1	-0.144158	0.00388591
LUC7L3	-0.161846	0.00388629
IKBIP	0.225349	0.00388858
DDX21	-0.108942	0.00389344
KEAP1	-0.159368	0.00390997
SH2D7	-4.88421	0.00392234
TRANK1	-0.218578	0.00392958
CAVIN3	0.160138	0.00394133
EIF3L	-0.0985202	0.00395276
RPS25	-0.0776234	0.00395987
MAPKAPK2	-0.147758	0.00396249
NOA1	0.163593	0.0039848
FAM13A	-0.345568	0.00400357
PCLAF	0.213846	0.00400402
HSD17B7	0.412463	0.00402182
MRPL30	0.219771	0.00402654
ARFGAP3	0.183305	0.00406172
PCDHB6	0.21691	0.00407941
HEATR5B	-0.222757	0.00408046
CDS2	0.167929	0.00408826
SLC25A22	-0.186584	0.00409002
RAB2A	0.146893	0.00409365
EIF2AK1	-0.13706	0.00409484
GLRX3	0.141102	0.0040998
BIRC5	0.15529	0.00411767
FLOT1	0.148006	0.0041375
PLEKHF2	0.416617	0.00421399
TNFSF9	0.313483	0.00422272
EBPL	0.216424	0.00424474
ZMIZ2	-0.153004	0.00425688
ZNF292	-0.320043	0.00427313
PHB	0.136368	0.0042916
ADAM10	-0.125034	0.0043241
NUFIP2	-0.123371	0.00435181
GRAMD1C	-0.371049	0.00437019
SMARCC2	-0.119714	0.00438382
MCAM	0.0887041	0.00441139
GAS2L3	0.252523	0.00441328
HLA-DQA2	0.321653	0.00447094
SSH1	0.0934962	0.00450161
USP4	-0.158232	0.00450426
CKAP4	0.107636	0.00452535
SART1	-0.132343	0.00454662
EXOC3	-0.134086	0.0045524
NPTN	0.141353	0.00455346
SMIM14	0.25081	0.00457536
SAMD5	0.647468	0.00459009
ANXA2	0.087748	0.00459116
STAG1	-0.244526	0.00460443
EYA1	-0.220866	0.00462483
ERBB3	-0.0765148	0.00462692
FAM83D	0.178909	0.00463475
EZR	0.150335	0.00464218
MTUS1	0.301033	0.00464312
NEURL3	-0.632373	0.00464477
SYPL1	0.210181	0.00466523
TMEM135	0.219798	0.00466734
IGSF9B	-0.264533	0.00466786
ANKRD10	0.123221	0.00470681
EEF1A1	-0.0734004	0.00471602
DBI	0.223344	0.00474457
FABP7	0.558404	0.00477763
MARCKS	0.164323	0.00477824
SEPHS2	0.113711	0.0047888
DPF2	-0.166474	0.00480172
SLC30A1	0.190786	0.00482243
PCDH17	0.411518	0.00482938
SEC61B	0.220059	0.00485523
RIF1	-0.214995	0.00486764
BOLA2-SMG1P6	0.476754	0.00487022
RYR2	-0.301971	0.00487679
RFTN1	-0.196755	0.00487883
WDFY3	-0.225934	0.00491089
CIZ1	-0.135198	0.00492509
GSDME	0.292883	0.00492738
ADIPOR2	0.130636	0.00497611
MRPL42	0.170992	0.00500792
ZHX3	0.149624	0.00502492
NFKBIA	-0.135587	0.00503071
MAP3K11	-0.108984	0.00504959
PHIP	-0.243538	0.00505829
CDK2	0.137965	0.00509338
FHL2	0.227423	0.00514216
SF3A1	-0.130252	0.00514355
ARL6IP5	0.158121	0.00515092
PLCG1	-0.128517	0.00515549
CDIP1	-0.29192	0.0051924
TMTC2	0.172615	0.00519456
KLB	1.4441	0.00520014
GJB1	0.872746	0.00520709
BIRC3	-0.158681	0.00521869
CPED1	-0.52445	0.00522628
EFNB3	-0.228219	0.00522658
TBC1D4	-0.144837	0.00523288
SLC19A3	0.544635	0.00524167
TLE3	-0.179012	0.00526072
STAG2	-0.211519	0.00527027
TBC1D9B	-0.112399	0.00532167
GJA3	0.402973	0.00532273
VPS13A	-0.244152	0.00532862
APOBEC3C	0.189289	0.00533753
TMEM64	0.306128	0.00535287
RPS7	0.0707468	0.00539742
PRKCA	-0.174294	0.00542119
FAM83G	-0.201551	0.00542169
PPP1R18	-0.145903	0.00544784
MYADM	-0.141792	0.00545587
GINS1	0.261209	0.00546147
MAGEA4	0.0748033	0.0054963
ARAP3	-0.151143	0.0055431
PDK1	0.25142	0.00558099
NRXN3	0.876745	0.00561397
ZNF512B	-0.135328	0.00563526
CSNK1D	-0.120919	0.00564318
TYK2	-0.114502	0.00565007
NCKAP5L	-0.151018	0.00565346
BTG1	-0.0928931	0.00565594
CLCF1	-0.320517	0.00566843
UHMK1	0.129829	0.00569142
HSPE1	0.28945	0.00571059
CDK4	0.107004	0.00571853
HIPK2	-0.0960166	0.00575138
ZC3H13	-0.189257	0.00578249
FTL	0.103533	0.0057964
FAM120B	-0.212241	0.0058076
ST6GAL1	-0.13048	0.00582404
SETD1B	-0.177982	0.00586248
ANXA6	0.141282	0.00586966
TJP1	-0.198016	0.00589308
ALDOA	-0.0871224	0.00592973
ANGPTL2	-0.251874	0.00594584
IP6K1	-0.144736	0.00599792
SOS2	-0.210308	0.00602261
TFAP2C	0.134978	0.00603046
KIF21A	-0.304026	0.00604243
SUPT6H	-0.0951061	0.00604765
RPL38	-0.148465	0.00606859
MBD6	-0.178694	0.00606971
AXL	-0.100305	0.00609595
FAM86JP	0.624408	0.00609956
C11orf49	0.225724	0.00612036
SEMA4G	-0.254426	0.00615181
RHBDL1	-0.449695	0.00615308
HERC2	-0.105678	0.00615904
UBALD1	-0.172924	0.00616098
NDST1	-0.110761	0.00616582
PLEKHG2	-0.148653	0.0061874
CUEDC1	0.127933	0.00623314
PJA2	-0.147095	0.00625332
SMARCA4	-0.105219	0.00625724
RAPGEF1	-0.162964	0.00631388
NFIX	-0.117301	0.0063144
CMTM6	0.131344	0.00631446
SOAT1	0.144729	0.00632659
CTSL	0.150016	0.00634038
MTA2	-0.116611	0.00635366
SLC7A2	-0.227783	0.00637862
SLC25A4	0.199453	0.00639488
CHD9	-0.209834	0.00640918
ADAMTS15	-0.426486	0.00642922
SOGA1	-0.0972004	0.00642966
FYN	-0.14714	0.0064373
BTBD1	0.137968	0.00645261
NFIC	-0.127696	0.00647468
CEP192	-0.226269	0.00647658
PSME4	-0.134248	0.00647738
TSPEAR-AS1	-0.349341	0.00648666
DUSP3	0.178467	0.00654406
MGAT5B	0.483585	0.00656094
AL136038.1	-4.63445	0.00656606
COL19A1	-0.123693	0.00656857
TBX4	4.20692	0.00657369
SEMA3F	-0.414346	0.0065834
MTDH	0.106184	0.00662455
SULF1	0.124675	0.006659
IL1B	-0.260071	0.00666004
EPHA7	0.3817	0.00669542
TXNIP	0.163417	0.00670052
UBE2G2	0.146904	0.00670621
SHPRH	-0.339175	0.00670831
CENPH	0.210065	0.00672579
SNX25	0.192832	0.00673366
TNPO2	-0.107983	0.00673834
TMEM106C	0.156331	0.00677248
EBP	0.228176	0.00679825
SDK1	-0.404336	0.00681177
SMG1	-0.135031	0.00682845
TBL2	-0.200291	0.00682873
APRT	0.141988	0.00684962
SCO1	0.146694	0.00685064
ERG28	0.337677	0.0069046
ANKRD11	-0.0935972	0.0069345
NT5DC2	-0.135048	0.00694287
RNF128	0.32185	0.00696568
MST1	-0.389709	0.00696969
STK17B	0.420291	0.00699251
RERE	-0.117313	0.00699427
RPL13	0.0711039	0.00701353
RPL9	0.088799	0.00701507
FHOD1	-0.135683	0.00702909
WDR3	-0.134178	0.00703404
EIF2S3	0.0828153	0.00712162
ZFC3H1	-0.175058	0.00717976
MOV10	-0.125891	0.00718623
AC092111.1	1.32836	0.00721866
AJAP1	0.252206	0.00724828
FRMD4B	-0.225264	0.00726172
RCN1	0.102668	0.00728545
GM2A	0.207668	0.00730391
BCL7A	-0.412444	0.00730685
HSPB9	-2.69649	0.00731616
NME4	0.10317	0.00737093
LYPD1	0.315002	0.00737849
SCARA3	-0.86105	0.00739586
BAX	0.152279	0.00742167
PYGO2	-0.127615	0.00743719
STX16	0.109457	0.00748791
CMBL	0.230146	0.00750661
VIM	0.0677904	0.0075082
DENND4B	-0.130693	0.00751836
STT3A	0.104027	0.00753283
SNED1	-0.182021	0.0075406
TIPRL	0.136876	0.00754706
RBBP6	-0.149583	0.0075868
H1-4	2.91696	0.0075909
AC093620.1	1.68249	0.00762076
HNRNPUL1	-0.0808624	0.00765255
ELOVL5	0.132829	0.00766576
DHX30	-0.103534	0.00768565
GLS	0.155793	0.00774494
SAMHD1	0.227544	0.00775316
RPS27L	0.194283	0.00776451
SLC38A1	-0.138263	0.00776748
PHLDA1	0.0695316	0.0077983
ARPP19	0.139698	0.00780382
CASP8	0.188019	0.00781255
EIF2AK2	0.145675	0.00782765
PI4KA	-0.126207	0.00783208
MPLKIP	0.204877	0.00784485
WSB2	0.16081	0.00784747
TOR1AIP2	0.116492	0.00787558
ZFP36L2	-0.15926	0.00788037
MTSS2	-0.212771	0.00792367
MAP1B	0.0998039	0.00792924
OCIAD1	0.132607	0.00794324
UBFD1	-0.119503	0.00794961
PAQR3	0.300435	0.00801981
SLC17A5	0.364503	0.00802116
PHF8	-0.157058	0.00804332
TMEM30A	0.131336	0.00805734
DNAH12	4.08934	0.00809009
C11orf68	0.162459	0.00809155
PPA2	0.205496	0.00812107
ABHD17C	0.0980086	0.00815071
NR1D1	-0.203186	0.00816695
HERC2P2	-0.138328	0.00816771
SQLE	0.22095	0.00817665
UBASH3B	0.182163	0.00818088
NELFCD	-0.107539	0.00821877
QPRT	0.413048	0.00822678
ZYX	-0.128572	0.00822942
HNRNPC	0.0742809	0.00831736
LPAR2	-0.299844	0.00837859
CHD2	-0.159068	0.00838343
DEGS1	0.157808	0.00841399
CYCS	0.153367	0.00845486
USP21	-0.195847	0.00850189
ZNF316	-0.124404	0.00851682
COL18A1	-0.125055	0.00852666
TFPI2	0.103325	0.00854594
CACNA1G	-1.01341	0.00854742
TMEM59L	-0.262137	0.00858714
RPS16	0.0931324	0.00860394
AC112487.1	2.37578	0.00861865
MIB2	-0.14968	0.00867401
EIF4EBP1	-0.126593	0.0087442
ZCCHC2	-0.334788	0.00874725
SLC3A2	0.135759	0.00875994
PAN3-AS1	-0.681196	0.00876609
AL161431.1	0.745841	0.00876868
BEGAIN	-0.613333	0.00877265
MNT	-0.204382	0.00877272
FAM83H	-0.479516	0.00877529
PRDX6	0.09079	0.00877884
LAPTM4A	0.118239	0.00880998
NFASC	-0.161745	0.0088201
MARS1	-0.100144	0.00882323
PTPN22	0.627766	0.008836
YIPF4	0.142347	0.00884311
ATP5F1C	0.128259	0.00886509
MYH14	-0.195941	0.00887534
OSMR	0.126391	0.00889106
GASK1B	0.621352	0.00889333
SH3D21	-0.319543	0.00889988
MYL6	0.129915	0.00890496
CAPRIN2	-0.1808	0.00900589
COL12A1	0.332537	0.0090078
DDX23	-0.148274	0.0090197
MYCBP2	-0.190042	0.00902262
SALL1	-0.144769	0.00902836
RCC2	-0.0839082	0.00903831
MFAP1	-0.209482	0.00906564
CNTNAP3	-0.211576	0.00906784
AC024909.1	-0.845743	0.00909663
CENPA	0.27371	0.00913169
DUT	0.136171	0.00913341
CBWD5	0.362775	0.00917055
SIRPA	-0.171744	0.00917192
SOX2	0.338528	0.0091905
ZFP91	0.117951	0.0092298
SET	0.077701	0.00925928
RELB	-0.139587	0.00926964
FAP	0.812769	0.00927871
ADIPOR1	0.0936461	0.00928922
PAFAH1B2	0.125233	0.00929505
PLEKHB2	0.145323	0.00933665
DDX42	-0.109884	0.00935088
PXDN	-0.177264	0.00941367
GDAP1L1	4.47807	0.00942336
FCGR2C	-2.27052	0.00943756
DUSP2	-0.516253	0.00951269
FSCN1	-0.0737456	0.00955052
WDR76	0.318287	0.0095747
ESRRA	-0.118132	0.00957908
PFKL	-0.138422	0.00960397
ESYT2	0.1289	0.00964066
CDC42BPA	-0.12539	0.00966667
TMEM71	3.98814	0.00968983
B4GALT6	0.167717	0.00969589
COA6	0.295872	0.00969713
BPNT1	0.157991	0.00972544
CKS2	0.191602	0.00973901
UBE2J1	0.188125	0.00977603
PLP1	0.107704	0.0098108
PIGU	0.200777	0.0098188
PRR12	-0.138931	0.00982688
CARNMT1	0.292866	0.00983857
NNT-AS1	0.278281	0.00984795
ZNF318	-0.180146	0.00992485
ATP6V0E1	0.188715	0.00993353
ARNTL2	0.276779	0.00994666
METRNL	-0.264553	0.00994941
AC024896.1	0.362134	0.00995201
FOSL1	0.128015	0.00997466
UBA2	-0.0955658	0.00999285
PACS1	-0.146428	0.0100012
ARL2	0.177133	0.0100418
UROD	0.154456	0.0100423
DFFA	0.128547	0.0100492
CLDND1	0.159859	0.0100577
CUX2	-1.00548	0.0100779
UBR2	-0.214816	0.0101378
ELK3	0.126132	0.0101574
ANGPTL4	-0.784687	0.0101675
P4HA2	-0.168752	0.0101763
CERKL	0.469059	0.0102627
AHCTF1	-0.149224	0.010264
CHD8	-0.131894	0.0102813
HAGLR	-0.232244	0.0103009
YAP1	0.104099	0.0103126
NISCH	-0.143178	0.0103134
ATP5PO	0.317916	0.0103681
KLHL5	0.124217	0.0103804
LAS1L	-0.15233	0.0103998
IRAK4	0.352055	0.0104219
ACP2	-0.211485	0.0104636
RIC1	-0.161671	0.0104658
CCDC93	-0.229179	0.0104806
AURKA	0.13229	0.0105291
KDM3A	-0.156636	0.010533
XPO5	-0.118583	0.0105406
LSS	0.167929	0.0106178
RFX7	-0.184426	0.0106377
S100A10	0.117248	0.0106554
TUBGCP6	-0.180383	0.0106712
PLS3	-0.169588	0.0107066
PTP4A2	0.113653	0.010712
ACP3	-0.402244	0.0107131
HSD17B12	0.157601	0.0107294
GABRG3	-0.622644	0.0107341
TK1	0.152406	0.010831
EXOC4	-0.160358	0.0108529
PRKAR1B	-0.285712	0.0108532
TRAF4	-0.142244	0.0108904
REM1	-0.468613	0.010992
HERC1	-0.168004	0.010999
COPB1	-0.148031	0.0110508
CDKL5	-0.400253	0.0110553
TUT1	-0.273604	0.0110766
KCTD11	-0.275368	0.0111228
KATNAL1	0.256643	0.0111243
MED12	-0.121467	0.0111253
CD70	0.131753	0.011148
CEP170	-0.138605	0.0111787
EXTL3	-0.133398	0.0111901
DIDO1	-0.0908667	0.0112192
CLIC4	0.0998793	0.0112227
DDX27	-0.12355	0.0112427
SLC6A14P1	3.41851	0.0112677
SMAD2	0.130425	0.0112804
RPN1	0.094199	0.0112866
RGS16	0.60175	0.0112907
GET3	0.146392	0.0113005
CLDN34	4.43472	0.0113073
SNRPB	0.109797	0.0113732
KDELR2	0.108326	0.0113981
POM121	-0.116995	0.0114678
DNAH9	0.407485	0.0114958
EIF5A	0.0772406	0.0115331
AHRR	-0.113929	0.0115617
ARMC1	0.180697	0.0115948
APC	-0.217256	0.0116109
AC098487.1	1.0274	0.0116448
FGD5-AS1	0.0995086	0.0116959
SLC26A11	-0.220859	0.0116973
FER1L4	0.237393	0.011701
METTL2B	0.246636	0.0117075
H2AZ2	0.131105	0.01171
RUSC1	-0.159293	0.0117148
NOLC1	-0.105215	0.0117756
ELOVL1	0.144667	0.0117834
PCGF2	-0.163455	0.0117867
UBAC1	0.151881	0.0118111
EGR4	-1.4341	0.0118129
CEPT1	0.239637	0.0118195
ZNF714	0.354431	0.0118405
NUCB1	-0.0984426	0.0118424
DOK5	0.793678	0.0118503
CCNYL1	0.292107	0.0118567
TRAM1	0.113994	0.0118657
KIAA1191	0.133508	0.0118926
DMPK	-0.211631	0.011948
SEC11A	0.116984	0.0119564
ABTB1	-0.141876	0.0119975
LUM	1.15355	0.0120044
LRRC55	-0.889966	0.0120169
AL008726.1	-4.49799	0.0120204
LARP1	-0.0877968	0.0120456
DHX15	-0.114575	0.0120542
AC023043.2	0.863526	0.012102
SSUH2	-0.237863	0.0121114
NOL6	-0.0986651	0.0121599
N4BP2	-0.281536	0.0121891
SELE	-1.45589	0.0122139
GEMIN5	-0.162787	0.0122389
SYT7	-1.08662	0.0122426
PLCB3	-0.135465	0.012255
PRKAA1	0.127079	0.0122671
CLIC1	0.096815	0.0122916
ERF	-0.109015	0.0122976
ARHGAP23	-0.199317	0.0124233
M6PR	0.102519	0.0124578
ARID2	-0.18656	0.0125288
GNG12	0.110083	0.0125564
RPS23P8	-0.599134	0.0125579
THOC3	0.259496	0.0125594
PRDX1	0.106785	0.0125752
AP3B1	-0.143113	0.0125807
MED7	0.359193	0.0126311
ABTB2	-0.16237	0.012648
IRS2	0.0867862	0.0126659
MEN1	-0.130601	0.0127031
LITAF	0.138193	0.0127079
PNISR	-0.146032	0.0127317
MTA1	-0.114559	0.012755
BAZ2A	-0.0902461	0.0127572
SLFN11	0.275754	0.0127803
NOC2L	-0.0850556	0.0127899
ATR	-0.208785	0.0128072
C16orf87	0.293091	0.0128256
SSNA1	0.149626	0.0128544
TRPC4	1.31665	0.0128629
DESI2	0.126212	0.0128981
SYMPK	-0.100601	0.0129557
ZCCHC9	0.188471	0.0129679
AL355802.2	4.38643	0.0129777
ATP5MC1	0.215784	0.0129798
STK11IP	-0.199874	0.0129878
DDX1	-0.137265	0.0130007
BRD1	-0.190289	0.0130316
HHIPL2	0.992169	0.0130886
ZNF275	-0.22782	0.0130978
EPHB4	-0.141035	0.0131309
ZC3H14	-0.18521	0.0131333
TNS2	-0.143846	0.013137
ZNFX1	-0.110648	0.0131449
TOP2B	-0.128781	0.0132108
PEBP1	0.116927	0.0132121
LRP4-AS1	2.10005	0.0132436
HYOU1	-0.0849256	0.0133237
UBA1	-0.0772802	0.0133291
CRIPT	0.217214	0.0134129
SLCO4A1	0.128436	0.0134527
SPTSSA	0.183633	0.0134531
AL391121.1	-0.220503	0.0134612
MAMLD1	-0.309008	0.0134728
HIVEP1	-0.265818	0.0135768
EHF	0.677929	0.0135852
HMGCS1	0.225853	0.0136072
ACLY	-0.0800351	0.0136171
SCAMP4	-0.165196	0.0136226
DENND5A	-0.108553	0.013646
LINC00622	0.246306	0.0137123
NRG2	0.318278	0.0137355
CPE	-0.179185	0.0137398
APC2	-0.224604	0.0137646
AC084809.1	-4.42739	0.0137724
ADNP	-0.0869743	0.0138393
ZC3H18	-0.12563	0.0138419
KANK2	-0.146184	0.0138636
DUSP5	-0.244213	0.0138841
PIGQ	-0.145478	0.013925
GCC2	-0.23863	0.0139425
HLA-B	0.0708227	0.0139987
SOX13	-0.194902	0.0140444
ITPKB	-0.173119	0.0140822
MEX3C	0.117728	0.0141284
TRPS1	-0.185465	0.014143
UBE2J2	-0.135793	0.0141676
UBB	-0.10295	0.0142076
OGA	-0.105375	0.0142282
NR2F1-AS1	0.709008	0.0142637
ACSL3	-0.101962	0.0143045
LAP3	-0.140433	0.0143381
KDM3B	-0.116813	0.0143502
MGRN1	-0.132758	0.0144516
DST	-0.209247	0.0144829
TMEM201	-0.173313	0.0144842
SLC16A7	0.242486	0.0145345
UCN2	-0.143678	0.0145354
PC	-0.099912	0.0145434
RUSC2	-0.164837	0.014544
PDP2	0.183899	0.0145871
TMEM231	0.258028	0.0145971
PDE10A	-0.30629	0.0146027
PYCR1	0.16818	0.0146611
RBM39	-0.0913399	0.0147303
BTG3	0.196793	0.0147327
CORO1C	0.0981745	0.014749
PLAC9P1	-1.90976	0.0147658
PMS2CL	0.267883	0.0147679
ETV3	-0.131831	0.014768
GTF3C1	-0.100292	0.0147875
TET2	-0.319287	0.014831
ANAPC1	-0.182861	0.0148826
STK40	-0.145739	0.0149228
MOB1A	0.122726	0.0150096
TP53RK	0.164533	0.0150669
UBE2M	-0.127693	0.0150673
TMEM183A	0.127862	0.0150762
BARX2	-0.942711	0.0150784
EFL1	-0.187675	0.0150807
COL14A1	1.25574	0.0151209
SEL1L3	-0.114656	0.0151495
LINC01301	0.762006	0.0151535
COG4	-0.106677	0.0152239
TMEM154	0.516717	0.0152544
BEX4	-0.34067	0.0152578
TBC1D16	-0.105194	0.0153085
ZFAS1	0.186045	0.0153352
MAP7D1	-0.108777	0.015355
SMAD7	-0.276718	0.0153624
ENDOD1	0.164399	0.0154271
TM2D1	0.22494	0.0154741
PAICS	0.0873706	0.0154749
SMIM12	0.222849	0.0154989
RASSF9	3.82412	0.015526
SAMD11	-0.218336	0.0155687
LINC00324	-0.611977	0.0155827
MAF	0.194004	0.0155942
RALY	0.109229	0.0156101
DIS3	-0.147425	0.0156722
TMOD3	0.163901	0.0157976
PLCB1	-0.254752	0.0158324
NFKBIE	0.218495	0.0158847
JMY	-0.1547	0.0159306
MPZL1	-0.142825	0.0159578
NCEH1	0.296179	0.0160314
TPM1	0.134918	0.0160986
FHL3	-0.248756	0.016109
RIN2	0.375922	0.016125
ATP5MC3	0.119017	0.0161675
MR1	0.280281	0.016279
PREP	0.152538	0.016391
USP20	-0.166007	0.0164127
MXD3	0.221782	0.0164294
DKC1	-0.10884	0.0164784
KAT7	-0.157405	0.016502
MCM3	-0.123514	0.0165465
MDH1	0.0970993	0.0165487
NRAS	0.161505	0.0165903
EXTL1	0.120301	0.0166802
FEZ2	0.195367	0.0167607
SART3	-0.143252	0.0168475
PIEZO1	-0.0879346	0.0169706
ZMAT3	0.198276	0.016977
GPR108	-0.117916	0.0169805
TMEM259	-0.105626	0.0169919
TMEM14C	0.139525	0.0169955
OSTM1	0.222196	0.0170057
MED1	-0.12545	0.0170656
MARK4	-0.143246	0.0170793
GTF2A1	0.172454	0.0170795
CERS1	-0.344431	0.0170991
XPO7	-0.116125	0.0171102
PHF13	-0.157925	0.0171237
PRELID1	0.107832	0.0171278
PHF12	-0.14496	0.0171362
FXYD3	-0.15649	0.0171967
FAM43A	-0.364604	0.0172047
TWSG1	0.214795	0.017298
DNAJC10	-0.182157	0.0174021
RHOG	-0.208872	0.0174135
SHANK1	-0.554303	0.0174211
MTHFD1	-0.115434	0.0174479
MMP25-AS1	-0.256347	0.017488
CNIH1	0.135176	0.0175334
TAFA5	-2.40141	0.0175389
NHSL1	0.122033	0.0175546
RHOT2	-0.10423	0.0175675
WDR91	0.256692	0.0176217
TP53	-0.116359	0.0176533
NAA11	0.189615	0.0176616
CFAP20	0.196854	0.017663
LIMCH1	-0.226098	0.0176707
CREB3L1	-1.81625	0.0177046
WDR48	-0.156387	0.0177531
RASSF7	-0.36035	0.0177843
GLA	0.237828	0.0178078
TMEM62	0.270244	0.0178169
PDHB	0.119569	0.0178197
KIF20A	-0.10659	0.0178631
CHPF2	-0.120697	0.017874
COL4A2	-0.0593488	0.0179841
DDR2	-0.167379	0.0179965
SARAF	0.116535	0.018017
SPCS3	0.136951	0.0180659
PPP1R9B	-0.107225	0.0180889
ITGAV	-0.0970224	0.0181588
MSRB3	0.256335	0.0181915
KHSRP	-0.0769759	0.018207
AC084757.3	0.807641	0.0182784
AGFG1	0.147208	0.0182865
SLC35C2	-0.0984054	0.0182977
RHBDF1	-0.105512	0.0183287
ERAP1	-0.112946	0.0183604
PSMA4	-0.119756	0.0184678
BMP7	-0.497122	0.0184903
RPL37A	-0.100202	0.0185314
TNPO3	-0.141583	0.0185348
AC104819.3	-4.2594	0.0185872
CEP20	0.214327	0.0186905
COX11	0.189994	0.0187676
C1GALT1	0.244198	0.0188251
FBXO5	0.238	0.0188271
TAF7	-0.0970827	0.0189609
PWWP2B	-0.282796	0.0189815
FAH	0.210226	0.018992
PRKACA	-0.113606	0.0190235
PSEN1	-0.169328	0.0190354
ZBED6	-0.300226	0.0191016
GGCT	0.173185	0.0191181
ZC3H15	-0.195178	0.0192106
HFE	0.279503	0.0192293
CR383656.2	4.28269	0.0192675
TMEM38B	0.216832	0.0192682
TAF4	-0.167575	0.0193351
PELP1	-0.126065	0.0194205
ULK1	-0.13189	0.0194599
RPL7P44	4.26301	0.019471
MRPS5	0.167784	0.019473
MET	-0.137452	0.0194731
RBM6	-0.11633	0.0194831
AC099850.3	0.285618	0.0194978
MRPS35	0.155742	0.0195249
USP22	-0.085824	0.0195309
GABBR1	-0.165217	0.019573
ATP5MG	0.155154	0.0195859
AC003991.1	4.20884	0.0196569
PRKD3	-0.123374	0.0197592
AC142472.1	0.756929	0.0197853
AC023043.1	0.388629	0.0197996
LINC02866	-4.2511	0.0198584
LRP11	0.236179	0.0198595
TXNL4B	0.228411	0.0199385
SMIM29	0.231683	0.0199539
RPL29	0.0583987	0.0200107
KIF12	-0.707775	0.0200336
NTNG1	2.3342	0.020036
SLFN5	0.104051	0.0200459
SH3BGRL3	-0.0923443	0.0200584
FAM174B	-1.44649	0.0200666
TMEM33	0.132578	0.0200909
PDZRN3	-0.1335	0.0201026
CABLES1	0.327491	0.0201559
AGAP1	-0.165575	0.0202382
RDX	-0.119694	0.020263
DGAT2	-0.268775	0.0202851
GOLGA4	-0.156433	0.020367
AL353764.1	-3.78164	0.0204261
NAA20	0.144257	0.0204565
CUX1	-0.0894114	0.0204956
ZADH2	0.146833	0.0205013
TRHDE-AS1	0.449485	0.0205491
PSMB2	0.0951562	0.0205498
SLU7	-0.137046	0.0205736
UTP25	-0.138568	0.0206135
AL157392.3	0.193583	0.020696
SINHCAF	0.125049	0.0207054
NDUFB9	0.124646	0.0207062
C1orf52	0.232991	0.0207114
UBALD2	-0.106467	0.0207589
DPY19L2P1	0.450164	0.0207642
CTSK	0.194391	0.0208189
MFSD10	-0.117992	0.0208408
AQR	-0.156778	0.0209229
AL353633.1	-4.27732	0.0209312
UBN1	-0.0976907	0.0209509
RAP2C	0.173098	0.0209595
TUBB6	0.12232	0.0210263
AC124312.3	-0.831506	0.0210278
TMEM256	0.375273	0.0210278
INSR	-0.202185	0.0210713
RND3	-0.211792	0.0211248
ZNF557	0.291442	0.0211763
NIPSNAP2	0.149556	0.0211789
AATK	-0.342647	0.0212257
TMEM65	0.279142	0.0212974
UBAP2L	-0.0798126	0.0214819
GNL2	-0.15456	0.0215292
MYH3	0.325544	0.0215676
NF1	-0.115377	0.0215895
BCLAF1	-0.152699	0.0215978
MXRA8	-0.170356	0.0216302
IMP3	0.194126	0.0216379
LINC00960	0.219756	0.0216632
MRPS36	0.271038	0.0216908
EIF3LP1	-4.26119	0.0217326
METRN	0.105749	0.0217657
ACAP3	-0.131894	0.021786
HSP90AA1	-0.0926669	0.0218415
KREMEN2	-0.225423	0.021851
DDX46	-0.124525	0.0218513
LARGE1	-0.253744	0.0218561
BDKRB2	-0.38242	0.0218653
YWHAEP5	-2.33961	0.0219297
PHLPP1	-0.190127	0.0219558
TIMP2	0.122865	0.0219619
PSMG2	0.181166	0.0219748
ATL3	0.16061	0.0220055
VPS25	0.138739	0.0220766
ITGA7	-0.212922	0.0220805
ADORA2B	0.243503	0.0220992
ARHGEF39	0.241836	0.0221237
CCDC77	-0.229263	0.0221408
ELK4	0.11947	0.0221594
PAX2	-1.41807	0.0221895
WDR31	0.364723	0.0222057
AC021078.1	0.254933	0.0223075
GNG11	0.203091	0.0223243
NIT2	0.177068	0.022369
FZD7	-0.110649	0.0223695
AQP6	1.82657	0.0225106
YLPM1	-0.117703	0.0225229
L2HGDH	0.272678	0.0225575
GPR180	0.20439	0.0225805
WHRN	-0.171967	0.0226618
CALM2	0.0850354	0.0226733
AL031667.2	-4.2425	0.0226843
F2RL2	0.496699	0.0226911
SYVN1	-0.137483	0.0226968
LAMA1	0.441847	0.0227199
CHD4	-0.0578411	0.0227288
AC020907.1	-0.209039	0.0227306
CD59	-0.0666172	0.0227947
MEIS3	-0.1794	0.0228115
SMOX	-0.167128	0.0228864
TCF25	-0.11388	0.0228958
ELMO3	-0.40373	0.0230231
TMX2	0.109857	0.0230301
TMED10	0.0991027	0.0231222
CELSR2	-0.116177	0.0231962
ABL2	0.124646	0.0232221
RPS8	0.0623355	0.023279
RBPMS	0.185522	0.0233377
RCAN3	0.20346	0.0233382
AC020915.2	-0.652342	0.0233696
STRIP2	0.349457	0.0233808
UBTD2	0.145053	0.0234076
PRRG4	0.300853	0.0234188
STK10	-0.0966922	0.02344
DMTF1	-0.157774	0.023444
CHPT1	0.0961069	0.0234773
LINC02547	1.7763	0.0234905
SCAP	-0.0946322	0.0235109
TATDN2	-0.197872	0.0235443
CRY1	0.288849	0.0235481
EIF4G2	-0.0730952	0.0236233
GPC1	-0.135353	0.0236514
ZNF592	-0.134954	0.0236967
GTF2IP4	-0.134911	0.0237276
KANSL1L	0.305552	0.0237487
HAUS4	0.22034	0.023754
AC073046.1	-0.703296	0.0237754
TASOR2	-0.136981	0.0237818
PSMB3	0.145509	0.0238141
HEG1	0.0972722	0.0238497
ZNF627	-0.293838	0.0238773
CREBL2	0.143539	0.0239711
SERPINB6	0.115363	0.0240198
ACBD3	-0.122095	0.02404
PTGFRN	0.0844546	0.0240459
ULK3	-0.170714	0.0240537
GRIPAP1	-0.124104	0.0241219
MGST1	0.258255	0.0241768
PRKCZ-AS1	-0.560095	0.0242285
CLP1	0.182539	0.0242769
SF3B6	0.168104	0.024297
TRPM8	0.474142	0.0243162
PCED1B-AS1	2.016	0.0243328
SPPL2A	0.134918	0.0243812
ABCB4	0.209119	0.0243946
PSMG4	0.309568	0.0243952
COX17	0.206172	0.0244175
ADPGK	0.1289	0.0244587
B4GAT1	0.147452	0.0244942
NOL8	-0.194696	0.0245005
MDM4	0.144314	0.0245022
FAM199X	0.125013	0.0245306
EML5	-0.532885	0.0245491
MRPS16	0.118281	0.0245979
LINC02593	-0.328616	0.0246428
DHX8	-0.107313	0.0246662
ITGA4	0.16517	0.0247245
STX12	0.178714	0.0247334
HSP90AB3P	-0.727138	0.0247558
SZT2	-0.118332	0.0248098
DMWD	-0.122021	0.0248175
TREH	-0.549056	0.024842
BRPF3	-0.170554	0.0248488
NFE2	-0.655521	0.0250038
INTS7	-0.207203	0.025021
SOCS6	-0.187418	0.0250254
TMEM171	0.65468	0.025036
TNIP1	-0.0992852	0.0250512
AL365181.3	-0.116388	0.025076
MFSD14B	0.121318	0.0250778
DGKZ	-0.124093	0.0250979
APH1A	0.087036	0.0251303
USP15	-0.184678	0.025166
MAP1LC3A	-0.218394	0.0251789
RRAS2	0.216729	0.0252457
SSH3	-0.156484	0.0252492
BCL3	-0.166439	0.0253136
SLC25A3	0.0588611	0.0253241
RNF115	0.147683	0.0253425
HSPB1	0.0954253	0.025413
SH3TC1	-0.183717	0.0254521
DMRTA1	-0.284743	0.0254991
IMP4	0.120366	0.0255408
ITPR1	-0.186716	0.0256159
SEC23B	0.110826	0.0256209
DOP1A	-0.364732	0.0256512
PNKD	-0.174892	0.0256577
MRPL34	0.141086	0.0256802
RPL13AP5	0.234542	0.0256803
LRRC41	-0.104252	0.0257701
FAM178B	0.326639	0.0257721
SKAP2	0.142216	0.0257838
PTRHD1	0.295241	0.0257919
VKORC1L1	0.154082	0.0258347
PFN2	0.109308	0.0258438
EFEMP2	-0.163899	0.0259846
RNF11	0.130775	0.0259876
CSDE1	-0.0668083	0.0260148
LINC00326	0.272237	0.0260696
ERCC3	-0.148886	0.0260955
SNX24	0.233035	0.0261103
WWP2	-0.115937	0.0261137
AMOT	0.160377	0.0261337
WASHC2A	-0.194354	0.0261387
AOC2	-0.644837	0.0261611
GLTP	0.173464	0.0261707
FBXO7	0.0908333	0.0262164
CCN1	0.374125	0.0263033
ATG101	-0.125812	0.0263346
CLK3	-0.125056	0.0263539
H2AJ	0.260092	0.0264446
GS1-600G8.3	-0.375171	0.0264641
SMC1A	-0.0865243	0.0264654
POT1-AS1	-1.06122	0.0264882
PIGW	0.275643	0.0265513
TP53INP2	-0.200788	0.0265595
IFT172	-0.199439	0.02656
INSYN1	-0.748011	0.0265982
FCRLA	-0.100026	0.0266243
ATXN3L	-0.750598	0.0266614
SHC1	-0.0758875	0.026711
MAP2K1	0.130166	0.0267417
MYL12A	0.139896	0.0267444
GADD45GIP1	0.110101	0.0267776
OGT	-0.0722682	0.0269095
AC008163.1	-0.646324	0.0269823
ERGIC3	-0.0947085	0.0269938
RAN	0.0789155	0.0270125
LMO7	0.201183	0.0270203
ZNF281	-0.159041	0.0271518
AL122020.1	-4.11392	0.0271981
VSTM2B	-4.11392	0.0271981
BTBD10	0.270049	0.0272111
ZNF598	-0.109076	0.0272152
NEK8	0.434102	0.0272209
SNHG7	0.121859	0.0272211
LSM5	0.192029	0.0272777
PHF2	-0.141955	0.0273743
ABHD10	0.139988	0.0274056
FGF7	1.45538	0.0274093
FCGR2A	-0.201751	0.0274098
ARHGAP1	-0.112569	0.0274176
TMEM214	-0.123144	0.0274839
LGR4	0.22342	0.02749
SH3BGRL2	0.464826	0.0275423
CBR3-AS1	0.986729	0.027585
SBNO2	-0.114921	0.027828
NCKIPSD	-0.143277	0.0278324
PPRC1	-0.116517	0.0278573
THEM5	0.998507	0.0278898
PDLIM4	-0.10525	0.0279363
GTSF1	0.129843	0.0279923
LYRM7	0.204576	0.028017
PCNX4	0.148324	0.0280376
TRMT1	-0.147931	0.0281194
LRG1	-1.321	0.02817
PDZD4	-0.311487	0.0282876
NR4A2	-0.160744	0.0283224
ARFGEF2	-0.104095	0.0283265
ARSB	0.197248	0.0283364
ROBO1	-0.0924308	0.0283486
ALX4	-0.387593	0.0284339
MIDN	-0.157215	0.028446
IRF2BP1	-0.0994719	0.0284584
COX8A	0.107421	0.0284812
ATP6V0A2	0.205792	0.0285189
ZNF106	-0.10735	0.0285192
HNRNPF	0.072937	0.028552
FCHSD1	-0.210006	0.0285956
FBXO21	0.124532	0.0286212
AC087741.1	-0.28462	0.0286232
UXT	0.192875	0.0286863
GPR176	0.134785	0.0287071
ABCF3	-0.165539	0.0287099
ATG4C	0.309995	0.0287212
TRMT112	0.0941721	0.0287508
RNF149	0.201024	0.0288033
ST3GAL5	0.167766	0.02888
PFKFB4	-0.0880979	0.0288955
TRIM22	0.818377	0.0289121
ARMT1	0.238875	0.0289126
UBE2N	0.132626	0.0289354
RAB29	0.146768	0.0289786
MTIF2	-0.202366	0.0290676
PDE12	0.132808	0.0290885
ANO9	-1.46342	0.0290901
A4GALT	-0.152798	0.0290987
MEOX2	0.124489	0.0291289
H3-3B	0.0665513	0.0291503
VDAC1	0.0724661	0.0291733
BOLA1	1.08021	0.0291815
SHISA2	0.0947711	0.0292039
POLR2M	0.235937	0.0292808
SQSTM1	-0.0680567	0.0292825
AGO2	-0.143516	0.0293662
C14orf132	-0.189888	0.0294121
TLCD4	0.388747	0.0294179
HDAC9	0.287693	0.0294248
SLC25A32	0.155113	0.0295043
NPC2	-0.137198	0.0295415
SLC26A6	-0.154727	0.0296599
VSIG8	-1.28859	0.029678
SSH2	0.163588	0.029702
LRP6	-0.11267	0.0297189
RNU7-20P	4.08204	0.029776
FOXL2NB	3.61922	0.0298759
CYP4V2	0.214583	0.0299239
CNTNAP3P2	-0.388751	0.0299271
VPS39	-0.097293	0.030021
SYDE1	-0.115981	0.0300837
RPL7L1	0.086518	0.0300849
NUP37	0.15735	0.0301199
ZCCHC17	0.14451	0.030214
ORC5	0.246896	0.0302197
PDXDC1	-0.116471	0.0303023
IGHV3-43	-1.30319	0.0303112
BGN	-0.283419	0.030335
RPS25P3	3.79206	0.0303596
LAMC1	-0.0457113	0.0304149
SH3BP5L	-0.111704	0.0304292
G6PD	-0.116409	0.0304471
BX649632.1	1.63518	0.0305512
ZNF768	-0.126857	0.0305554
NDUFB7	0.13923	0.0305809
HAUS8	0.247751	0.0305814
MKRN1	-0.100669	0.0305975
MAU2	-0.0912808	0.0306254
ZNF45	-0.20544	0.0306397
SHMT2	0.0822466	0.0306469
RAB14	0.109592	0.0306495
DENND6A	0.161065	0.0306773
MAPK7	-0.247595	0.0306893
ZFP28	-0.474504	0.0307129
DCAF13	-0.130842	0.0307799
DNAJA1	-0.098107	0.030804
CBR1	0.174134	0.0308132
AL354892.2	-1.30811	0.0308569
SHFL	-0.192988	0.030865
CARD11	-0.900218	0.0308668
AC100778.2	2.64113	0.0309403
AC024084.1	2.65404	0.0309914
SLC24A2	-0.288009	0.0309941
PMP22	0.110495	0.0310549
GPC4	0.275779	0.0310679
DHX38	-0.102117	0.0311099
EIF6	0.100757	0.0311331
AC026356.2	0.72626	0.0311341
SON	-0.0736646	0.0311374
TYSND1	0.159804	0.0311511
HPRT1	0.15496	0.0311531
CARS1	-0.0951288	0.0311564
KRT32	1.36022	0.0311833
ENOPH1	0.172191	0.031199
TESK1	-0.204676	0.0312198
PRDX5	0.104363	0.031223
FRMPD3	-3.07571	0.0312476
AP005119.1	4.05983	0.031266
PLSCR1	0.204191	0.0312768
AL353763.1	0.90702	0.0313103
KAT6A	-0.129838	0.0313268
SPAG17	-0.76164	0.0313712
KCNN1	-0.332657	0.0313745
SLC4A3	-0.157503	0.0314698
BRPF1	-0.178272	0.0315204
ST3GAL2	-0.116308	0.0315516
PDE4B	0.123438	0.0315694
[truncated: 31,806 more rows]
