# Supplementary material for: LIMA1 links the E3 ubiquitin ligase RNF40 to lipid metabolism
Source: Cell Death Discov. 2024 Jun 22;10:298. doi: 10.1038/s41420-024-02072-6 (PMC11193757; doi:10.1038/s41420-024-02072-6)
Supplement: Supplementary file 7 — Supplementary data set 2 [file 41420_2024_2072_MOESM7_ESM.xls]

## Sheet: Sheet1
Accession	Description	Coverage [%]	# Peptides	# PSMs	# Unique Peptides	# AAs	MW [kDa]	calc. pI	Abundances (Grouped): L-89
Q9UHB6	LIM domain and actin-binding protein 1 OS=Homo sapiens OX=9606 GN=LIMA1 PE=1 SV=1	69	54	121	47	759	85.2	6.84	2.20214e+10
P35527	Keratin, type I cytoskeletal 9 OS=Homo sapiens OX=9606 GN=KRT9 PE=1 SV=3	81	34	59	34	623	62	5.24	1.55862e+09
P35908	Keratin, type II cytoskeletal 2 epidermal OS=Homo sapiens OX=9606 GN=KRT2 PE=1 SV=2	73	39	59	31	639	65.4	8	2.70511e+09
P08670	Vimentin OS=Homo sapiens OX=9606 GN=VIM PE=1 SV=4	67	39	78	37	466	53.6	5.12	1.27448e+10
A0A1B0GVI3	Keratin, type I cytoskeletal 10 OS=Homo sapiens OX=9606 GN=KRT10 PE=1 SV=2	60	35	66	33	624	63.3	5.26	3.13186e+09
A0A6Q8PFJ0	Prelamin-A/C OS=Homo sapiens OX=9606 GN=LMNA PE=1 SV=1	62	45	65	5	729	80.9	8.27	3.0742e+09
H6VRF8	Cytokeratin-1 OS=Homo sapiens OX=9606 GN=KRT1 PE=3 SV=1	54	34	60	28	644	66	8.12	3.02074e+09
P14618	Pyruvate kinase PKM OS=Homo sapiens OX=9606 GN=PKM PE=1 SV=4	61	26	45	26	531	57.9	7.84	4.42661e+08
P11142	Heat shock cognate 71 kDa protein OS=Homo sapiens OX=9606 GN=HSPA8 PE=1 SV=1	52	26	45	22	646	70.9	5.52	1.07845e+09
W8QEH3	Lamin A/C OS=Homo sapiens OX=9606 GN=LMNA PE=3 SV=1	65	41	59	1	572	65.1	6.84	10773554
P11021	Endoplasmic reticulum chaperone BiP OS=Homo sapiens OX=9606 GN=HSPA5 PE=1 SV=2	47	30	47	28	654	72.3	5.16	1.13176e+09
P78371	T-complex protein 1 subunit beta OS=Homo sapiens OX=9606 GN=CCT2 PE=1 SV=4	58	25	38	25	535	57.5	6.46	2.73594e+08
P10809	60 kDa heat shock protein, mitochondrial OS=Homo sapiens OX=9606 GN=HSPD1 PE=1 SV=2	48	21	32	18	573	61	5.87	2.44672e+08
P31943	Heterogeneous nuclear ribonucleoprotein H OS=Homo sapiens OX=9606 GN=HNRNPH1 PE=1 SV=4	39	11	24	6	449	49.2	6.3	4.28126e+08
Q53G99	Beta actin variant (Fragment) OS=Homo sapiens OX=9606 PE=2 SV=1	64	14	26	8	375	41.7	5.59	4.52463e+08
P04406	Glyceraldehyde-3-phosphate dehydrogenase OS=Homo sapiens OX=9606 GN=GAPDH PE=1 SV=3	53	12	26	12	335	36	8.46	3.11113e+08
B7Z4V2	75 kDa glucose-regulated protein OS=Homo sapiens OX=9606 PE=2 SV=1	40	22	31	22	665	72.4	5.94	2.59265e+08
P20700	Lamin-B1 OS=Homo sapiens OX=9606 GN=LMNB1 PE=1 SV=2	46	24	30	21	586	66.4	5.16	85512051
P13639	Elongation factor 2 OS=Homo sapiens OX=9606 GN=EEF2 PE=1 SV=4	33	24	32	24	858	95.3	6.83	2.17141e+08
A0A024R228	Heterogeneous nuclear ribonucleoprotein K OS=Homo sapiens OX=9606 GN=HNRPK PE=4 SV=1	48	16	23	1	463	51.2	5.64	3063606
P36578	60S ribosomal protein L4 OS=Homo sapiens OX=9606 GN=RPL4 PE=1 SV=5	39	17	25	17	427	47.7	11.06	447294851
B4DUQ1	Heterogeneous nuclear ribonucleoprotein K OS=Homo sapiens OX=9606 PE=2 SV=1	46	16	23	1	439	48.5	5.92	1.82849e+08
P02533	Keratin, type I cytoskeletal 14 OS=Homo sapiens OX=9606 GN=KRT14 PE=1 SV=4	47	17	23	8	472	51.5	5.16	1.05084e+08
P02538	Keratin, type II cytoskeletal 6A OS=Homo sapiens OX=9606 GN=KRT6A PE=1 SV=3	41	26	29	4	564	60	8	2.63998e+08
P62424	60S ribosomal protein L7a OS=Homo sapiens OX=9606 GN=RPL7A PE=1 SV=2	41	16	22	16	266	30	10.61	4.00752e+08
P04259	Keratin, type II cytoskeletal 6B OS=Homo sapiens OX=9606 GN=KRT6B PE=1 SV=5	40	25	30	3	564	60	8	2.00454e+07
B3KT06	Tubulin alpha chain OS=Homo sapiens OX=9606 PE=2 SV=1	45	13	20	2	416	46.3	5.14	1.51639e+08
O00571	ATP-dependent RNA helicase DDX3X OS=Homo sapiens OX=9606 GN=DDX3X PE=1 SV=3	34	18	22	17	662	73.2	7.18	1.21156e+08
Q12906	Interleukin enhancer-binding factor 3 OS=Homo sapiens OX=9606 GN=ILF3 PE=1 SV=3	26	20	25	1	894	95.3	8.76	12126599
Q53HQ7	Elongation factor 1-alpha (Fragment) OS=Homo sapiens OX=9606 PE=2 SV=1	42	13	19	13	462	50.2	8.94	3.01832e+08
Q00839	Heterogeneous nuclear ribonucleoprotein U OS=Homo sapiens OX=9606 GN=HNRNPU PE=1 SV=6	26	18	33	18	825	90.5	6	2.33439e+08
F4ZW66	NF110b OS=Homo sapiens OX=9606 PE=2 SV=1	25	20	24	1	898	95.7	8.81	1.8478e+08
P39023	60S ribosomal protein L3 OS=Homo sapiens OX=9606 GN=RPL3 PE=1 SV=2	38	14	20	14	403	46.1	10.18	1.98375e+08
A0A384NYT8	Tubulin beta chain (Fragment) OS=Homo sapiens OX=9606 PE=2 SV=1	42	14	19	3	442	49.4	4.89	2.01603e+08
Q96IR1	RPS4X protein (Fragment) OS=Homo sapiens OX=9606 GN=RPS4X PE=2 SV=2	49	12	20	12	243	27.2	9.94	3.60699e+08
F5H5D3	Tubulin alpha chain OS=Homo sapiens OX=9606 GN=TUBA1C PE=1 SV=1	33	12	18	1	519	57.7	5.07	3.46446e+06
A8MXP9	Matrin-3 OS=Homo sapiens OX=9606 GN=MATR3 PE=1 SV=1	24	15	19	15	895	99.9	6.04	7.05583e+07
B4DTA2	cDNA FLJ60148, highly similar to Homo sapiens heterogeneous nuclear ribonucleoprotein D-like (HNRPDL), transcript variant 2, mRNA OS=Homo sapiens OX=9606 PE=2 SV=1	30	10	15	8	271	30.2	8.72	3.83316e+08
Q07666	KH domain-containing, RNA-binding, signal transduction-associated protein 1 OS=Homo sapiens OX=9606 GN=KHDRBS1 PE=1 SV=1	26	8	16	8	443	48.2	8.66	1.39189e+08
P13647	Keratin, type II cytoskeletal 5 OS=Homo sapiens OX=9606 GN=KRT5 PE=1 SV=3	32	25	26	6	590	62.3	7.74	1.45774e+08
P08779	Keratin, type I cytoskeletal 16 OS=Homo sapiens OX=9606 GN=KRT16 PE=1 SV=4	36	15	18	9	473	51.2	5.05	4.08094e+07
A0A0S2Z4G7	Nucleophosmin (Fragment) OS=Homo sapiens OX=9606 GN=NPM1 PE=2 SV=1	31	7	14	7	265	29.4	4.61	4.99297e+07
Q8N6N5	Tubulin beta chain OS=Homo sapiens OX=9606 GN=TUBB2C PE=2 SV=1	35	12	18	0	445	49.8	4.86	1.15773e+07
B4E0S6	RNA helicase OS=Homo sapiens OX=9606 PE=2 SV=1	22	16	19	16	784	89.5	7.46	9.98633e+07
Q9NR30	Nucleolar RNA helicase 2 OS=Homo sapiens OX=9606 GN=DDX21 PE=1 SV=5	24	15	17	15	783	87.3	9.28	9.50423e+07
B5BUB1	RuvB-like helicase (Fragment) OS=Homo sapiens OX=9606 GN=RUVBL1 PE=2 SV=1	39	13	14	13	456	50.2	6.42	1.00899e+08
C9JUP7	15S Mg(2+)-ATPase p97 subunit OS=Homo sapiens OX=9606 GN=VCP PE=1 SV=2	20	11	15	11	761	84.5	5.27	2.47748e+07
P07355	Annexin A2 OS=Homo sapiens OX=9606 GN=ANXA2 PE=1 SV=2	43	12	14	12	339	38.6	7.75	4.21684e+07
Q14247	Src substrate cortactin OS=Homo sapiens OX=9606 GN=CTTN PE=1 SV=2	35	17	17	17	550	61.5	5.4	94473059
A0A5H1ZRQ2	RNA helicase OS=Homo sapiens OX=9606 GN=DDX17 PE=1 SV=2	26	17	19	12	731	80.4	8.37	1.19329e+08
B4DN41	DEAD box protein 5 OS=Homo sapiens OX=9606 PE=2 SV=1	24	13	17	8	603	67.7	8.87	6.98255e+07
P55795	Heterogeneous nuclear ribonucleoprotein H2 OS=Homo sapiens OX=9606 GN=HNRNPH2 PE=1 SV=1	19	6	13	2	449	49.2	6.3	4.35122e+06
A0A087X0X3	Heterogeneous nuclear ribonucleoprotein M OS=Homo sapiens OX=9606 GN=HNRNPM PE=1 SV=1	21	12	16	12	730	77.5	8.78	5.5261e+07
A0A2R8Y6J3	60S ribosomal protein L5 (Fragment) OS=Homo sapiens OX=9606 GN=RPL5 PE=1 SV=1	38	8	13	8	238	27	9.13	1.57821e+08
B2RBD5	Tubulin beta chain OS=Homo sapiens OX=9606 PE=2 SV=1	34	11	15	2	450	50.4	4.93
A0A0G2JIW1	Heat shock 70 kDa protein 1B OS=Homo sapiens OX=9606 GN=HSPA1B PE=1 SV=1	26	11	14	8	642	70.1	5.66	3.99054e+07
P31942	Heterogeneous nuclear ribonucleoprotein H3 OS=Homo sapiens OX=9606 GN=HNRNPH3 PE=1 SV=2	32	7	11	7	346	36.9	6.87	1.78541e+08
O43390	Heterogeneous nuclear ribonucleoprotein R OS=Homo sapiens OX=9606 GN=HNRNPR PE=1 SV=1	23	13	17	10	633	70.9	8.13	1.86531e+08
D3DVC4	Nestin, isoform CRA_c OS=Homo sapiens OX=9606 GN=NES PE=3 SV=1	11	13	14	13	1621	177.3	4.36	23162518
P52597	Heterogeneous nuclear ribonucleoprotein F OS=Homo sapiens OX=9606 GN=HNRNPF PE=1 SV=3	25	7	11	5	415	45.6	5.58	4.65567e+07
P62753	40S ribosomal protein S6 OS=Homo sapiens OX=9606 GN=RPS6 PE=1 SV=1	33	8	13	8	249	28.7	10.84	3.04218e+08
B4DY08	Heterogeneous nuclear ribonucleoproteins C1/C2 OS=Homo sapiens OX=9606 GN=HNRNPC PE=1 SV=1	43	13	16	13	288	32	8.72	1.96184e+08
Q8TBR3	Fusion (Involved in t(1216) in malignant liposarcoma) OS=Homo sapiens OX=9606 GN=FUS PE=2 SV=1	17	8	14	6	526	53.4	9.38	4.64901e+08
H3BQZ7	HCG2044799 OS=Homo sapiens OX=9606 GN=HNRNPUL2-BSCL2 PE=4 SV=1	19	12	14	12	746	84.6	4.93	3.26842e+07
E9PKZ0	60S ribosomal protein L8 (Fragment) OS=Homo sapiens OX=9606 GN=RPL8 PE=1 SV=1	45	7	10	7	205	22.4	10.76	226168536
A0A024RDF4	Heterogeneous nuclear ribonucleoprotein D (AU-rich element RNA binding protein 1, 37kDa), isoform CRA_e OS=Homo sapiens OX=9606 GN=HNRPD PE=4 SV=1	35	10	14	8	306	32.8	8.16	7.50018e+07
B5BU25	U2 snRNP auxiliary factor large subunit OS=Homo sapiens OX=9606 GN=U2AF2 PE=2 SV=1	25	8	11	8	471	53.1	9.09	7.48348e+07
P04632	Calpain small subunit 1 OS=Homo sapiens OX=9606 GN=CAPNS1 PE=1 SV=1	35	5	10	5	268	28.3	5.2	2.04104e+07
P18124	60S ribosomal protein L7 OS=Homo sapiens OX=9606 GN=RPL7 PE=1 SV=1	45	10	15	10	248	29.2	10.65	3.27283e+08
O76021	Ribosomal L1 domain-containing protein 1 OS=Homo sapiens OX=9606 GN=RSL1D1 PE=1 SV=3	28	12	13	12	490	54.9	10.13	5.55227e+07
Q9Y230	RuvB-like 2 OS=Homo sapiens OX=9606 GN=RUVBL2 PE=1 SV=3	31	13	14	13	463	51.1	5.64	8.51425e+07
Q02878	60S ribosomal protein L6 OS=Homo sapiens OX=9606 GN=RPL6 PE=1 SV=3	32	8	12	8	288	32.7	10.58	294476262
P04350	Tubulin beta-4A chain OS=Homo sapiens OX=9606 GN=TUBB4A PE=1 SV=2	32	11	15	1	444	49.6	4.88
A0A0S2Z5H3	Clathrin interactor 1 isoform 2 (Fragment) OS=Homo sapiens OX=9606 GN=CLINT1 PE=2 SV=1	16	8	11	8	643	70.3	6.58	6.9314e+07
B2RBI2	cDNA, FLJ95525, highly similar to Homo sapiens synapse associated protein 1, SAP47 homolog (Drosophila) (SYAP1), mRNA OS=Homo sapiens OX=9606 PE=2 SV=1	21	6	8	6	352	39.9	4.53	1.4685e+07
B4DKU3	cDNA FLJ53449, highly similar to rRNA methyltransferase 3 OS=Homo sapiens OX=9606 PE=2 SV=1	20	11	13	11	726	82.5	6.38	1.30746e+08
P62241	40S ribosomal protein S8 OS=Homo sapiens OX=9606 GN=RPS8 PE=1 SV=2	51	9	13	9	208	24.2	10.32	334016983
P62140	Serine/threonine-protein phosphatase PP1-beta catalytic subunit OS=Homo sapiens OX=9606 GN=PPP1CB PE=1 SV=3	40	10	12	2	327	37.2	6.19	2.60198e+07
A0A7I2V649	Polyadenylate-binding protein 1 OS=Homo sapiens OX=9606 GN=PABPC1 PE=1 SV=1	21	11	11	6	590	65.1	9.36	3.84172e+07
A0A7I2V4F0	ATP-dependent RNA helicase DDX1 OS=Homo sapiens OX=9606 GN=DDX1 PE=1 SV=1	18	10	11	10	734	81.7	7.33	18954139
B4DY09	Interleukin enhancer-binding factor 2 OS=Homo sapiens OX=9606 GN=ILF2 PE=1 SV=1	43	10	13	10	352	38.9	4.94	6.58562e+07
B2R959	cDNA, FLJ94229, highly similar to Homo sapiens heterogeneous nuclear ribonucleoprotein L (HNRPL),mRNA OS=Homo sapiens OX=9606 PE=2 SV=1	25	10	11	10	558	60.2	7.11	4.98527e+07
F8VVQ7	LIM domain and actin-binding protein 1 (Fragment) OS=Homo sapiens OX=9606 GN=LIMA1 PE=1 SV=1	64	9	12	2	111	12.7	9.85	53637742
E9PK25	Cofilin, non-muscle isoform OS=Homo sapiens OX=9606 GN=CFL1 PE=1 SV=1	47	7	8	7	204	22.7	8.34	9.68564e+07
O15371	Eukaryotic translation initiation factor 3 subunit D OS=Homo sapiens OX=9606 GN=EIF3D PE=1 SV=1	27	10	12	10	548	63.9	6.05	6.17439e+07
Q5QNW6	Histone H2B type 2-F OS=Homo sapiens OX=9606 GN=H2BC18 PE=1 SV=3	36	4	12	4	126	13.9	10.32	3.48206e+08
P36873	Serine/threonine-protein phosphatase PP1-gamma catalytic subunit OS=Homo sapiens OX=9606 GN=PPP1CC PE=1 SV=1	36	9	11	1	323	37	6.54	4.86389e+06
J3KRX5	60S ribosomal protein L17 (Fragment) OS=Homo sapiens OX=9606 GN=RPL17 PE=1 SV=1	43	7	11	7	174	20.2	10.1	2.0316e+08
A0A024RDQ0	Heat shock 110 kDa protein OS=Homo sapiens OX=9606 GN=HSPH1 PE=3 SV=1	13	8	9	8	814	92.1	5.55	8333893
Q15050	Ribosome biogenesis regulatory protein homolog OS=Homo sapiens OX=9606 GN=RRS1 PE=1 SV=2	28	10	12	10	365	41.2	10.7	42882688
P05783	Keratin, type I cytoskeletal 18 OS=Homo sapiens OX=9606 GN=KRT18 PE=1 SV=2	33	11	12	11	430	48	5.45	8.20598e+07
O75534	Cold shock domain-containing protein E1 OS=Homo sapiens OX=9606 GN=CSDE1 PE=1 SV=2	18	12	13	12	798	88.8	6.25	4.91235e+07
P22626	Heterogeneous nuclear ribonucleoproteins A2/B1 OS=Homo sapiens OX=9606 GN=HNRNPA2B1 PE=1 SV=2	29	9	11	8	353	37.4	8.95	7.11973e+07
H9KV75	Alpha-actinin-1 OS=Homo sapiens OX=9606 GN=ACTN1 PE=1 SV=1	11	8	11	2	822	94.8	5.69
P50991	T-complex protein 1 subunit delta OS=Homo sapiens OX=9606 GN=CCT4 PE=1 SV=4	30	12	12	12	539	57.9	7.83	2.74503e+07
G9K389	YWHAE/FAM22B fusion protein (Fragment) OS=Homo sapiens OX=9606 GN=YWHAE/FAM22B fusion PE=2 SV=1	24	8	10	6	384	41.3	4.97	1.2751e+08
Q04695	Keratin, type I cytoskeletal 17 OS=Homo sapiens OX=9606 GN=KRT17 PE=1 SV=2	20	9	13	3	432	48.1	5.02	6.47382e+06
A8K3K1	cDNA FLJ78096, highly similar to Homo sapiens actin, alpha, cardiac muscle (ACTC), mRNA OS=Homo sapiens OX=9606 PE=2 SV=1	22	7	10	1	377	42	5.39	12827687
Q15365	Poly(rC)-binding protein 1 OS=Homo sapiens OX=9606 GN=PCBP1 PE=1 SV=2	32	8	8	6	356	37.5	7.09	3.55326e+07
P27635	60S ribosomal protein L10 OS=Homo sapiens OX=9606 GN=RPL10 PE=1 SV=4	37	6	9	6	214	24.6	10.08	5.08644e+07
F5GXS2	Actinin, alpha 4, isoform CRA_a OS=Homo sapiens OX=9606 GN=ACTN4 PE=1 SV=3	11	9	11	3	911	104.8	5.44	2.31033e+07
P38159	RNA-binding motif protein, X chromosome OS=Homo sapiens OX=9606 GN=RBMX PE=1 SV=3	29	11	13	4	391	42.3	10.05	1.83434e+08
Q6IQ30	Polyadenylate-binding protein OS=Homo sapiens OX=9606 GN=PABPC4 PE=2 SV=1	16	8	8	3	660	72.3	9.35	4.91678e+06
Q96PK6	RNA-binding protein 14 OS=Homo sapiens OX=9606 GN=RBM14 PE=1 SV=2	16	8	8	8	669	69.4	9.67	4.49076e+07
A0A7I2YQN2	Heterogeneous nuclear ribonucleoprotein Q OS=Homo sapiens OX=9606 GN=SYNCRIP PE=1 SV=1	17	8	9	5	561	62.5	7.56	7.0898e+06
P46087	Probable 28S rRNA (cytosine(4447)-C(5))-methyltransferase OS=Homo sapiens OX=9606 GN=NOP2 PE=1 SV=2	13	8	8	8	812	89.2	9.23	2.01647e+07
B2RDE1	cDNA, FLJ96568, highly similar to Homo sapiens tropomyosin 3 (TPM3), mRNA OS=Homo sapiens OX=9606 PE=2 SV=1	28	8	9	8	248	29	4.75	2.98226e+07
Q8TDN6	Ribosome biogenesis protein BRX1 homolog OS=Homo sapiens OX=9606 GN=BRIX1 PE=1 SV=2	33	9	10	8	353	41.4	9.92	4.54454e+07
O95793	Double-stranded RNA-binding protein Staufen homolog 1 OS=Homo sapiens OX=9606 GN=STAU1 PE=1 SV=2	19	10	10	10	577	63.1	9.44	2.46741e+08
P50914	60S ribosomal protein L14 OS=Homo sapiens OX=9606 GN=RPL14 PE=1 SV=4	29	6	10	6	215	23.4	10.93	2.03405e+08
H0YI76	Keratin, type II cytoskeletal 5 (Fragment) OS=Homo sapiens OX=9606 GN=KRT5 PE=1 SV=1	36	10	10	1	201	23.1	4.97
F8VV59	Nucleosome assembly protein 1-like 1 OS=Homo sapiens OX=9606 GN=NAP1L1 PE=1 SV=1	20	5	7	5	327	38	4.68	1.23142e+07
P01024	Complement C3 OS=Homo sapiens OX=9606 GN=C3 PE=1 SV=2	4	5	7	5	1663	187	6.4	3.52302e+07
Q9BSV4	SFPQ protein (Fragment) OS=Homo sapiens OX=9606 GN=SFPQ PE=2 SV=2	13	7	7	6	634	68.6	8.82	4.13894e+07
A6NLN1	Polypyrimidine tract-binding protein 1 OS=Homo sapiens OX=9606 GN=PTBP1 PE=1 SV=4	24	7	9	7	527	56.5	9.38	22242421
Q08211	ATP-dependent RNA helicase A OS=Homo sapiens OX=9606 GN=DHX9 PE=1 SV=4	7	7	8	7	1270	140.9	6.84	9.32199e+06
P51991	Heterogeneous nuclear ribonucleoprotein A3 OS=Homo sapiens OX=9606 GN=HNRNPA3 PE=1 SV=2	20	6	8	6	378	39.6	9.01	22011526
P06733	Alpha-enolase OS=Homo sapiens OX=9606 GN=ENO1 PE=1 SV=2	19	7	7	7	434	47.1	7.39	1.9332e+07
A0A7I2YQK5	Inosine-5'-monophosphate dehydrogenase OS=Homo sapiens OX=9606 GN=IMPDH2 PE=1 SV=1	19	7	8	7	513	55.5	7.02	3.28194e+07
A0A5F9ZHJ7	Acetyl-CoA acetyltransferase, mitochondrial OS=Homo sapiens OX=9606 GN=ACAT1 PE=1 SV=1	21	6	7	6	315	33.5	9.32	2.85437e+07
P63104	14-3-3 protein zeta/delta OS=Homo sapiens OX=9606 GN=YWHAZ PE=1 SV=1	24	5	7	3	245	27.7	4.79	1.44128e+07
P04075	Fructose-bisphosphate aldolase A OS=Homo sapiens OX=9606 GN=ALDOA PE=1 SV=2	27	10	10	8	364	39.4	8.09	6.19244e+07
A8K4W0	40S ribosomal protein S3a OS=Homo sapiens OX=9606 GN=RPS3A PE=2 SV=1	34	8	10	8	264	29.9	9.73	8.03157e+07
Q96C61	FLNA protein OS=Homo sapiens OX=9606 PE=2 SV=1	12	6	6	6	838	88.5	6.38	4.6422e+06
Q9Y383	Putative RNA-binding protein Luc7-like 2 OS=Homo sapiens OX=9606 GN=LUC7L2 PE=1 SV=2	23	8	9	6	392	46.5	10.01	16668345
Q16658	Fascin OS=Homo sapiens OX=9606 GN=FSCN1 PE=1 SV=3	17	6	7	6	493	54.5	7.24	5.35162e+06
P26373	60S ribosomal protein L13 OS=Homo sapiens OX=9606 GN=RPL13 PE=1 SV=4	21	4	7	4	211	24.2	11.65	308149834
Q06830	Peroxiredoxin-1 OS=Homo sapiens OX=9606 GN=PRDX1 PE=1 SV=1	51	9	10	8	199	22.1	8.13	134367435
A0A2R8Y849	40S ribosomal protein S24 OS=Homo sapiens OX=9606 GN=RPS24 PE=1 SV=1	34	4	7	4	131	15.2	10.9	4.60221e+07
Q9NX58	Cell growth-regulating nucleolar protein OS=Homo sapiens OX=9606 GN=LYAR PE=1 SV=2	17	4	4	4	379	43.6	9.54	5861177
A0A384ME17	Elongation factor Tu OS=Homo sapiens OX=9606 GN=TUFM PE=1 SV=1	20	7	7	7	455	49.8	7.61	2.33296e+07
P62829	60S ribosomal protein L23 OS=Homo sapiens OX=9606 GN=RPL23 PE=1 SV=1	36	4	6	4	140	14.9	10.51	1.43464e+07
Q99848	Probable rRNA-processing protein EBP2 OS=Homo sapiens OX=9606 GN=EBNA1BP2 PE=1 SV=2	23	7	8	7	306	34.8	10.1	33579866
O43776	Asparagine--tRNA ligase, cytoplasmic OS=Homo sapiens OX=9606 GN=NARS1 PE=1 SV=1	14	7	7	7	548	62.9	6.25	2.18557e+07
Q9Y3I0	RNA-splicing ligase RtcB homolog OS=Homo sapiens OX=9606 GN=RTCB PE=1 SV=1	18	6	6	6	505	55.2	7.23	1.04155e+07
P62805	Histone H4 OS=Homo sapiens OX=9606 GN=H4C1 PE=1 SV=2	43	4	7	4	103	11.4	11.36	7.46688e+07
Q13151	Heterogeneous nuclear ribonucleoprotein A0 OS=Homo sapiens OX=9606 GN=HNRNPA0 PE=1 SV=1	19	4	4	4	305	30.8	9.29	3.41685e+06
Q16630	Cleavage and polyadenylation specificity factor subunit 6 OS=Homo sapiens OX=9606 GN=CPSF6 PE=1 SV=2	13	5	5	5	551	59.2	7.15	1.20271e+07
Q03252	Lamin-B2 OS=Homo sapiens OX=9606 GN=LMNB2 PE=1 SV=4	13	9	9	6	620	69.9	5.59	1.94335e+07
Q2VIN3	RBM1 (Fragment) OS=Homo sapiens OX=9606 PE=4 SV=1	22	8	8	1	384	41.4	9.83
B4DDU6	CCT-epsilon OS=Homo sapiens OX=9606 PE=2 SV=1	13	4	5	4	503	55.4	5.43	1.72674e+07
A0A087WZ13	Ribonucleoprotein PTB-binding 1 OS=Homo sapiens OX=9606 GN=RAVER1 PE=1 SV=1	13	5	5	5	739	77.8	8.84	6.73297e+06
Q9Y3F4	Serine-threonine kinase receptor-associated protein OS=Homo sapiens OX=9606 GN=STRAP PE=1 SV=1	23	6	7	6	350	38.4	5.12	3.74124e+07
Q59GK9	60S ribosomal protein L21 (Fragment) OS=Homo sapiens OX=9606 PE=2 SV=1	27	3	5	3	163	18.9	10.54	8.49367e+07
P14923	Junction plakoglobin OS=Homo sapiens OX=9606 GN=JUP PE=1 SV=3	10	6	6	6	745	81.7	6.14	3.74153e+06
Q9BYG3	MKI67 FHA domain-interacting nucleolar phosphoprotein OS=Homo sapiens OX=9606 GN=NIFK PE=1 SV=1	17	4	5	4	293	34.2	9.88	6296442
A8K5U9	cDNA FLJ75056, highly similar to Homo sapiens phosphatidylinositol binding clathrin assembly protein (PICALM), mRNA OS=Homo sapiens OX=9606 PE=2 SV=1	7	3	5	3	652	70.7	7.62	1.02288e+07
P62280	40S ribosomal protein S11 OS=Homo sapiens OX=9606 GN=RPS11 PE=1 SV=3	30	4	5	4	158	18.4	10.3	69745727
P29692	Elongation factor 1-delta OS=Homo sapiens OX=9606 GN=EEF1D PE=1 SV=5	22	4	4	4	281	31.1	5.01	1.17408e+07
O60884	DnaJ homolog subfamily A member 2 OS=Homo sapiens OX=9606 GN=DNAJA2 PE=1 SV=1	14	5	6	5	412	45.7	6.48	7.71652e+06
A0A024R1T5	2',3'-cyclic-nucleotide 3'-phosphodiesterase OS=Homo sapiens OX=9606 GN=CNP PE=3 SV=1	16	4	4	4	401	45.1	8.53	2.29465e+06
P62277	40S ribosomal protein S13 OS=Homo sapiens OX=9606 GN=RPS13 PE=1 SV=2	31	5	6	5	151	17.2	10.54	1.17455e+08
H0YHA7	60S ribosomal protein L18 (Fragment) OS=Homo sapiens OX=9606 GN=RPL18 PE=1 SV=1	29	4	5	4	167	19	11.78	182564696
Q14257	Reticulocalbin-2 OS=Homo sapiens OX=9606 GN=RCN2 PE=1 SV=1	23	4	5	4	317	36.9	4.4	8.85752e+06
B4DM74	60S ribosomal protein L18a OS=Homo sapiens OX=9606 PE=2 SV=1	35	5	6	5	154	18.1	10.48	7.57721e+07
B4DXZ6	Fragile X mental retardation syndrome-related protein 1 OS=Homo sapiens OX=9606 GN=FXR1 PE=1 SV=1	13	6	6	6	608	68.3	6.05	1.90226e+07
F8VZX2	Poly(rC)-binding protein 2 OS=Homo sapiens OX=9606 GN=PCBP2 PE=1 SV=1	19	4	4	2	321	33.8	8.24	5.8731e+06
O43684	Mitotic checkpoint protein BUB3 OS=Homo sapiens OX=9606 GN=BUB3 PE=1 SV=1	18	5	5	5	328	37.1	6.84	17248274
O43251	RNA binding protein fox-1 homolog 2 OS=Homo sapiens OX=9606 GN=RBFOX2 PE=1 SV=3	15	4	4	4	390	41.3	7.27	5.87467e+07
A0A7I2YQG2	Ribosomal protein L19 OS=Homo sapiens OX=9606 GN=RPL19 PE=1 SV=1	12	2	5	2	216	25.7	11.27	3.34003e+07
Q96BS4	FBL protein (Fragment) OS=Homo sapiens OX=9606 GN=FBL PE=2 SV=2	25	5	5	5	260	28.4	9.42	1.07532e+07
Q9Y224	RNA transcription, translation and transport factor protein OS=Homo sapiens OX=9606 GN=RTRAF PE=1 SV=1	20	4	5	4	244	28.1	6.65
P22314	Ubiquitin-like modifier-activating enzyme 1 OS=Homo sapiens OX=9606 GN=UBA1 PE=1 SV=3	6	4	4	4	1058	117.8	5.76	2.01546e+06
Q7Z794	Keratin, type II cytoskeletal 1b OS=Homo sapiens OX=9606 GN=KRT77 PE=1 SV=3	9	5	6	2	578	61.9	5.99	1.34916e+08
Q6IPX5	40S ribosomal protein S2 OS=Homo sapiens OX=9606 GN=RPS2 PE=2 SV=1	22	6	6	6	293	31.3	10.24	7.3362e+07
D3DQ69	SERPINE1 mRNA binding protein 1, isoform CRA_c OS=Homo sapiens OX=9606 GN=SERBP1 PE=4 SV=1	12	4	4	4	450	49.1	9.33	3.88688e+06
Q0QEN7	ATP synthase subunit beta (Fragment) OS=Homo sapiens OX=9606 GN=ATP5B PE=2 SV=1	13	4	4	4	445	48.1	5.07	6.68158e+06
Q9BVP2	Guanine nucleotide-binding protein-like 3 OS=Homo sapiens OX=9606 GN=GNL3 PE=1 SV=2	15	6	6	6	549	62	9.16	8.81761e+06
Q8TAS0	ATP synthase subunit gamma (Fragment) OS=Homo sapiens OX=9606 PE=2 SV=1	15	4	4	4	291	32.2	9.11	1.37572e+07
A0A0A0MT01	Actin-depolymerizing factor OS=Homo sapiens OX=9606 GN=GSN PE=1 SV=1	10	5	6	5	767	84.7	5.83	9.56773e+06
P46781	40S ribosomal protein S9 OS=Homo sapiens OX=9606 GN=RPS9 PE=1 SV=3	30	7	8	7	194	22.6	10.65	1.96567e+08
B2R9K8	cDNA, FLJ94440, highly similar to Homo sapiens chaperonin containing TCP1, subunit 6A (zeta 1)(CCT6A), mRNA OS=Homo sapiens OX=9606 PE=2 SV=1	17	6	6	6	531	57.9	6.8	9048058
Q9UMS4	Pre-mRNA-processing factor 19 OS=Homo sapiens OX=9606 GN=PRPF19 PE=1 SV=1	12	4	4	4	504	55.1	6.61	2.00256e+07
A0A3S6H812	Protein arginine N-methyltransferase 1 transcript variant 22 OS=Homo sapiens OX=9606 GN=PRMT1 PE=2 SV=1	19	6	6	6	383	43.8	5.99	1.72934e+07
P31946	14-3-3 protein beta/alpha OS=Homo sapiens OX=9606 GN=YWHAB PE=1 SV=3	23	5	5	2	246	28.1	4.83	21125066
P08865	40S ribosomal protein SA OS=Homo sapiens OX=9606 GN=RPSA PE=1 SV=4	16	4	4	4	295	32.8	4.87	1.97753e+07
Q9Y266	Nuclear migration protein nudC OS=Homo sapiens OX=9606 GN=NUDC PE=1 SV=1	16	5	5	5	331	38.2	5.38	8.00875e+06
A0A7P0T997	Acetyltransferase component of pyruvate dehydrogenase complex OS=Homo sapiens OX=9606 GN=DLAT PE=1 SV=1	9	5	5	5	636	67.8	7.84	5473378
A8K651	Complement component 1 Q subcomponent-binding protein, mitochondrial OS=Homo sapiens OX=9606 PE=2 SV=1	12	2	3	2	282	31.4	4.84	6255801
A0A2Z6ATB6	Drebrin A OS=Homo sapiens OX=9606 GN=DBN1 PE=2 SV=1	6	2	2	2	695	76.3	4.51	5.04559e+06
P30041	Peroxiredoxin-6 OS=Homo sapiens OX=9606 GN=PRDX6 PE=1 SV=3	23	4	4	4	224	25	6.38	1.08386e+07
A0A5C2GVJ5	IG c1584_light_IGKV2-30_IGKJ2 (Fragment) OS=Homo sapiens OX=9606 PE=2 SV=1	35	2	5	1	112	12.3	8.47	2.69911e+07
O60832	H/ACA ribonucleoprotein complex subunit DKC1 OS=Homo sapiens OX=9606 GN=DKC1 PE=1 SV=3	13	4	5	4	514	57.6	9.42	16562053
A0A384P5S9	Epididymis secretory sperm binding protein OS=Homo sapiens OX=9606 PE=2 SV=1	2	2	2	2	2452	282.1	5.34	932744
Q86Y46	Keratin, type II cytoskeletal 73 OS=Homo sapiens OX=9606 GN=KRT73 PE=1 SV=1	8	5	5	1	540	58.9	7.23	6.08807e+06
P48047	ATP synthase subunit O, mitochondrial OS=Homo sapiens OX=9606 GN=ATP5PO PE=1 SV=1	22	4	4	4	213	23.3	9.96	13656278
B2RBS8	cDNA, FLJ95666, highly similar to Homo sapiens albumin (ALB), mRNA OS=Homo sapiens OX=9606 PE=2 SV=1	5	3	4	3	609	69.3	6.28	4.9943e+08
P08238	Heat shock protein HSP 90-beta OS=Homo sapiens OX=9606 GN=HSP90AB1 PE=1 SV=4	5	3	3	1	724	83.2	5.03	6287283
A0A4D5RAG0	Annexin OS=Homo sapiens OX=9606 PE=3 SV=1	12	2	3	2	269	30.1	5.64	521043
A0A2R8Y811	40S ribosomal protein S14 (Fragment) OS=Homo sapiens OX=9606 GN=RPS14 PE=1 SV=1	23	3	4	3	150	16.1	10.05	2.73579e+07
Q16777	Histone H2A type 2-C OS=Homo sapiens OX=9606 GN=H2AC20 PE=1 SV=4	33	4	5	1	129	14	10.9	278365828
Q96SB3	Neurabin-2 OS=Homo sapiens OX=9606 GN=PPP1R9B PE=1 SV=3	6	3	3	3	817	89.3	4.97	2.6952e+06
P62081	40S ribosomal protein S7 OS=Homo sapiens OX=9606 GN=RPS7 PE=1 SV=1	27	4	4	4	194	22.1	10.1	27112311
B3KM80	Nucleolin OS=Homo sapiens OX=9606 GN=NCL PE=2 SV=1	10	4	4	4	536	58.5	4.67	3.35191e+06
Q92804	TATA-binding protein-associated factor 2N OS=Homo sapiens OX=9606 GN=TAF15 PE=1 SV=1	16	4	4	2	592	61.8	8.02	11138628
P35580	Myosin-10 OS=Homo sapiens OX=9606 GN=MYH10 PE=1 SV=3	3	3	3	3	1976	228.9	5.54	1.71048e+06
B4DHR2	Nucleolar GTP-binding protein 1 OS=Homo sapiens OX=9606 PE=2 SV=1	9	4	4	4	518	60	9.36	8.95682e+06
Q15717	ELAV-like protein 1 OS=Homo sapiens OX=9606 GN=ELAVL1 PE=1 SV=2	14	4	4	4	326	36.1	9.17	3.35259e+07
B0QYK0	RNA-binding protein EWS OS=Homo sapiens OX=9606 GN=EWSR1 PE=1 SV=1	7	4	4	4	618	64.9	9.38	2.95479e+07
F8VUG2	Keratin, type II cytoskeletal 8 (Fragment) OS=Homo sapiens OX=9606 GN=KRT8 PE=1 SV=1	11	5	5	1	273	30.9	5.25	478619
Q96AG4	Leucine-rich repeat-containing protein 59 OS=Homo sapiens OX=9606 GN=LRRC59 PE=1 SV=1	18	4	4	4	307	34.9	9.57	8.22268e+06
A0A494C108	Protein KRI1 homolog OS=Homo sapiens OX=9606 GN=KRI1 PE=1 SV=1	6	4	4	4	709	83.2	5.17	3.13863e+06
B9VP19	60 kDa chaperonin (Fragment) OS=Homo sapiens OX=9606 GN=HSPD1 PE=4 SV=1	33	4	5	1	184	19.8	8.05
A0A024R7L5	UPF1 OS=Homo sapiens OX=9606 GN=UPF1 PE=2 SV=1	6	5	5	5	1118	123	6.68	5.83503e+06
A0A7P0TAE9	Calnexin OS=Homo sapiens OX=9606 GN=CANX PE=1 SV=1	6	3	3	3	626	71.3	4.72	4.69594e+06
B7ZKK7	eIF2AK2 protein OS=Homo sapiens OX=9606 GN=EIF2AK2 PE=2 SV=1	8	3	3	3	546	61.5	8.29	4.08986e+06
Q9BQ67	Glutamate-rich WD repeat-containing protein 1 OS=Homo sapiens OX=9606 GN=GRWD1 PE=1 SV=1	10	3	3	3	446	49.4	4.92	582019
P81605	Dermcidin OS=Homo sapiens OX=9606 GN=DCD PE=1 SV=2	23	3	3	3	110	11.3	6.54	32510364
Q16629	Serine/arginine-rich splicing factor 7 OS=Homo sapiens OX=9606 GN=SRSF7 PE=1 SV=1	15	3	4	2	238	27.4	11.82	22504353
Q53H34	60S ribosomal protein L13a (Fragment) OS=Homo sapiens OX=9606 PE=2 SV=1	19	4	4	4	203	23.5	10.86	46244084
Q96F88	Processing of 1, ribonuclease P/MRP subunit (S. cerevisiae) OS=Homo sapiens OX=9606 GN=POP1 PE=2 SV=1	4	3	3	3	1024	114.6	9.2	1.84619e+06
Q14CN4	Keratin, type II cytoskeletal 72 OS=Homo sapiens OX=9606 GN=KRT72 PE=1 SV=2	8	4	4	1	511	55.8	6.89	2888224
P15924	Desmoplakin OS=Homo sapiens OX=9606 GN=DSP PE=1 SV=3	2	5	5	5	2871	331.6	6.81	1.00058e+06
A8K4T9	cDNA FLJ77421, highly similar to Homo sapiens autoantigen p542 mRNA OS=Homo sapiens OX=9606 PE=2 SV=1	14	4	4	4	291	30.4	9.47	1.15728e+07
Q56VW8	Serine/threonine-protein phosphatase 2A 55 kDa regulatory subunit B OS=Homo sapiens OX=9606 PE=2 SV=1	10	3	3	3	447	51.6	6.2
P04792	Heat shock protein beta-1 OS=Homo sapiens OX=9606 GN=HSPB1 PE=1 SV=2	25	4	4	4	205	22.8	6.4	5.11651e+06
Q86YZ3	Hornerin OS=Homo sapiens OX=9606 GN=HRNR PE=1 SV=2	2	2	3	2	2850	282.2	10.04	686764
P83731	60S ribosomal protein L24 OS=Homo sapiens OX=9606 GN=RPL24 PE=1 SV=1	21	4	4	4	157	17.8	11.25	116529520
Q6FI03	G3BP protein OS=Homo sapiens OX=9606 GN=G3BP PE=2 SV=1	6	2	3	2	466	52.1	5.59	1.90224e+06
H7C2W9	60S ribosomal protein L31 (Fragment) OS=Homo sapiens OX=9606 GN=RPL31 PE=1 SV=1	29	3	4	3	108	12.8	11	1.66326e+07
Q59GW5	Tripartite motif-containing 25 variant (Fragment) OS=Homo sapiens OX=9606 PE=2 SV=1	7	3	3	3	644	72.2	8.06	4.61991e+06
P42167	Lamina-associated polypeptide 2, isoforms beta/gamma OS=Homo sapiens OX=9606 GN=TMPO PE=1 SV=2	10	3	3	3	454	50.6	9.38	3.5364e+06
P25705	ATP synthase subunit alpha, mitochondrial OS=Homo sapiens OX=9606 GN=ATP5F1A PE=1 SV=1	4	2	3	2	553	59.7	9.13	34934995
P63244	Receptor of activated protein C kinase 1 OS=Homo sapiens OX=9606 GN=RACK1 PE=1 SV=3	16	5	5	5	317	35.1	7.69	18738266
O00154	Cytosolic acyl coenzyme A thioester hydrolase OS=Homo sapiens OX=9606 GN=ACOT7 PE=1 SV=3	12	3	3	3	380	41.8	8.54	1.01721e+07
Q96GQ7	Probable ATP-dependent RNA helicase DDX27 OS=Homo sapiens OX=9606 GN=DDX27 PE=1 SV=2	6	4	4	4	796	89.8	9.28	1.14407e+07
Q59GA1	Splicing factor, arginine/serine-rich 10 (Transformer 2 homolog, Drosophila) variant (Fragment) OS=Homo sapiens OX=9606 PE=2 SV=1	11	2	2	2	278	32.3	11.08	3.24366e+06
B5MDF5	GTP-binding nuclear protein Ran OS=Homo sapiens OX=9606 GN=RAN PE=1 SV=1	18	4	4	4	233	26.2	7.01	20902855
H3BM18	Gamma-interferon-inducible protein 16 (Fragment) OS=Homo sapiens OX=9606 GN=IFI16 PE=1 SV=1	20	2	2	2	167	18.3	9.7	437217
F5H282	T-complex protein 1 subunit alpha OS=Homo sapiens OX=9606 GN=TCP1 PE=1 SV=1	15	5	6	5	332	36.4	7.02	3.77587e+06
H0Y449	Y-box-binding protein 1 (Fragment) OS=Homo sapiens OX=9606 GN=YBX1 PE=1 SV=1	14	3	3	2	374	42	10.43	7647128
Q9NVP1	ATP-dependent RNA helicase DDX18 OS=Homo sapiens OX=9606 GN=DDX18 PE=1 SV=2	5	3	3	3	670	75.4	9.5	2.72302e+06
J3KQ69	DNA replication licensing factor MCM3 OS=Homo sapiens OX=9606 GN=MCM3 PE=1 SV=3	3	2	3	2	762	85.6	6.15	3.3418e+06
Q59FA2	Serine/arginine-rich splicing factor 1 (Fragment) OS=Homo sapiens OX=9606 PE=2 SV=1	19	4	4	4	233	25.6	9.01	1.27073e+07
Q2VIK8	RcNSEP1 (Fragment) OS=Homo sapiens OX=9606 PE=4 SV=1	13	2	2	1	319	35.4	10.01	6898526
P62266	40S ribosomal protein S23 OS=Homo sapiens OX=9606 GN=RPS23 PE=1 SV=3	23	3	3	3	143	15.8	10.49	2.31826e+07
P23396	40S ribosomal protein S3 OS=Homo sapiens OX=9606 GN=RPS3 PE=1 SV=2	16	4	4	1	243	26.7	9.66	1.93168e+07
Q5QJE6	Deoxynucleotidyltransferase terminal-interacting protein 2 OS=Homo sapiens OX=9606 GN=DNTTIP2 PE=1 SV=2	3	3	4	3	756	84.4	6.16	1.07598e+06
Q9H7B2	Ribosome production factor 2 homolog OS=Homo sapiens OX=9606 GN=RPF2 PE=1 SV=2	10	2	3	2	306	35.6	9.99	1.04879e+07
O00429	Dynamin-1-like protein OS=Homo sapiens OX=9606 GN=DNM1L PE=1 SV=2	6	4	4	4	736	81.8	6.81	2.89635e+06
A0A5C2FW29	IGL c1231_light_IGKV2D-28_IGKJ1 (Fragment) OS=Homo sapiens OX=9606 PE=2 SV=1	35	2	2	1	112	12.2	5.96	17970078
Q92522	Histone H1.10 OS=Homo sapiens OX=9606 GN=H1-10 PE=1 SV=1	15	3	3	3	213	22.5	10.76	1.17264e+07
X6R700	Chromatin target of PRMT1 protein OS=Homo sapiens OX=9606 GN=CHTOP PE=1 SV=1	13	2	3	2	223	23.6	12.26	6879570
A0A5C2G374	IGL c3728_light_IGKV4-1_IGKJ1 (Fragment) OS=Homo sapiens OX=9606 PE=2 SV=1	27	3	4	1	113	12.5	6.57	10753080
K7ELC7	60S ribosomal protein L27 (Fragment) OS=Homo sapiens OX=9606 GN=RPL27 PE=1 SV=1	28	3	4	3	144	16.5	10.58	3.66514e+07
P07900	Heat shock protein HSP 90-alpha OS=Homo sapiens OX=9606 GN=HSP90AA1 PE=1 SV=5	7	3	3	1	732	84.6	5.02
P60866	40S ribosomal protein S20 OS=Homo sapiens OX=9606 GN=RPS20 PE=1 SV=1	19	2	3	2	119	13.4	9.94	5.31178e+06
H0YF32	40S ribosomal protein S3 (Fragment) OS=Homo sapiens OX=9606 GN=RPS3 PE=1 SV=1	32	4	4	1	123	13.5	8
P82650	28S ribosomal protein S22, mitochondrial OS=Homo sapiens OX=9606 GN=MRPS22 PE=1 SV=1	13	3	3	3	360	41.3	7.9	1.89164e+06
P50402	Emerin OS=Homo sapiens OX=9606 GN=EMD PE=1 SV=1	13	3	3	3	254	29	5.5	7.36979e+06
Q15643	Thyroid receptor-interacting protein 11 OS=Homo sapiens OX=9606 GN=TRIP11 PE=1 SV=3	2	3	3	3	1979	227.4	5.26	6.72125e+06
A0A5C2GJ51	IG c360_light_IGKV3-20_IGKJ2 (Fragment) OS=Homo sapiens OX=9606 PE=2 SV=1	17	1	2	1	108	11.7	6.51	8.16525e+06
Q96EP5	DAZ-associated protein 1 OS=Homo sapiens OX=9606 GN=DAZAP1 PE=1 SV=1	8	2	2	2	407	43.4	8.56	4.89743e+06
B2RTS4	Centrosomal protein 170kDa OS=Homo sapiens OX=9606 GN=CEP170 PE=2 SV=1	2	3	3	3	1486	164.5	7.24	5.74742e+06
Q8TDD1	ATP-dependent RNA helicase DDX54 OS=Homo sapiens OX=9606 GN=DDX54 PE=1 SV=2	5	4	4	4	881	98.5	10.02	7.33653e+06
Q9NQ29	Putative RNA-binding protein Luc7-like 1 OS=Homo sapiens OX=9606 GN=LUC7L PE=1 SV=1	11	3	4	1	371	43.7	9.92
Q99961	Endophilin-A2 OS=Homo sapiens OX=9606 GN=SH3GL1 PE=1 SV=1	9	3	3	3	368	41.5	5.43
D3DWL0	Plectin 1, intermediate filament binding protein 500kDa, isoform CRA_b OS=Homo sapiens OX=9606 GN=PLEC1 PE=4 SV=1	3	5	5	5	2105	234	5.91	2.92308e+06
A0A024R326	60S ribosomal protein L29 OS=Homo sapiens OX=9606 GN=RPL29 PE=1 SV=1	15	2	3	2	157	17.5	11.66	61339504
Q8N1N4	Keratin, type II cytoskeletal 78 OS=Homo sapiens OX=9606 GN=KRT78 PE=1 SV=2	5	3	3	2	520	56.8	6.02	5.08156e+06
H7C3T4	Peroxiredoxin-4 (Fragment) OS=Homo sapiens OX=9606 GN=PRDX4 PE=1 SV=1	19	3	3	2	161	18.3	6.19	4.83208e+06
P00338	L-lactate dehydrogenase A chain OS=Homo sapiens OX=9606 GN=LDHA PE=1 SV=2	13	4	4	4	332	36.7	8.27	4.52981e+06
Q14444	Caprin-1 OS=Homo sapiens OX=9606 GN=CAPRIN1 PE=1 SV=2	4	4	4	4	709	78.3	5.25	1.89804e+07
P31689	DnaJ homolog subfamily A member 1 OS=Homo sapiens OX=9606 GN=DNAJA1 PE=1 SV=2	15	4	4	4	397	44.8	7.08	1434595
Q8NA80	cDNA FLJ35762 fis, clone TESTI2004793, moderately similar to Homo sapiens NY-REN-2 antigen mRNA OS=Homo sapiens OX=9606 PE=2 SV=1	9	4	4	4	534	58.3	9.23	1.51819e+07
P27348	14-3-3 protein theta OS=Homo sapiens OX=9606 GN=YWHAQ PE=1 SV=1	16	4	4	1	245	27.7	4.78	604644
A0A087WY61	Nuclear mitotic apparatus protein 1 OS=Homo sapiens OX=9606 GN=NUMA1 PE=1 SV=1	2	3	3	3	2099	236	5.92	2.01275e+06
A0A5C2GJU6	IG c473_heavy_IGHV3-7_IGHD5-12_IGHJ3 (Fragment) OS=Homo sapiens OX=9606 PE=2 SV=1	13	1	2	1	121	13.6	7.94	46224780
A0A5C2GUY0	IG c1241_light_IGKV2D-30_IGKJ2 (Fragment) OS=Homo sapiens OX=9606 PE=2 SV=1	35	2	2	1	112	12.4	7.12	3.28242e+06
Q8N684	Cleavage and polyadenylation specificity factor subunit 7 OS=Homo sapiens OX=9606 GN=CPSF7 PE=1 SV=1	10	3	3	3	471	52	8	2.11748e+06
A0A384NL74	Epididymis secretory sperm binding protein OS=Homo sapiens OX=9606 PE=2 SV=1	9	3	3	3	425	48	10.14	5.79241e+06
A8K6U7	cDNA FLJ78252, highly similar to Homo sapiens heterogeneous nuclear ribonucleoprotein U-like 1 (HNRPUL1), transcript variant 1, mRNA OS=Homo sapiens OX=9606 PE=2 SV=1	4	2	2	2	856	95.6	6.92	4.69581e+06
P38117	Electron transfer flavoprotein subunit beta OS=Homo sapiens OX=9606 GN=ETFB PE=1 SV=3	12	3	3	3	255	27.8	8.1	10437167
H7C3A1	Arsenite-resistance protein 2 (Fragment) OS=Homo sapiens OX=9606 GN=SRRT PE=1 SV=1	5	2	2	2	499	56.7	6.3	2.75049e+07
P61513	60S ribosomal protein L37a OS=Homo sapiens OX=9606 GN=RPL37A PE=1 SV=2	29	2	2	2	92	10.3	10.43	2649184
A0A5C2GAM0	IGH + IGL c145_light_IGKV2-30_IGKJ4 (Fragment) OS=Homo sapiens OX=9606 PE=2 SV=1	35	2	2	1	112	12.3	8.48	4400513
P13674	Prolyl 4-hydroxylase subunit alpha-1 OS=Homo sapiens OX=9606 GN=P4HA1 PE=1 SV=2	7	3	3	3	534	61	6.01	1.47141e+07
E9PC52	Histone-binding protein RBBP7 OS=Homo sapiens OX=9606 GN=RBBP7 PE=1 SV=1	8	3	3	3	416	46.9	5.07	6.97514e+06
P43358	Melanoma-associated antigen 4 OS=Homo sapiens OX=9606 GN=MAGEA4 PE=1 SV=2	11	4	4	4	317	34.9	4.69	3.46855e+06
Q75MH1	40S ribosomal protein S26 OS=Homo sapiens OX=9606 GN=RPS26 PE=3 SV=1	13	1	2	1	115	13	10.98	9.43512e+06
A0A1V0E3V4	HLA-DRA OS=Homo sapiens OX=9606 GN=HLA-DRA PE=3 SV=1	16	3	3	3	254	28.6	5	4.16638e+06
O43615	Mitochondrial import inner membrane translocase subunit TIM44 OS=Homo sapiens OX=9606 GN=TIMM44 PE=1 SV=2	7	3	3	3	452	51.3	8.32	14560756
B4DZJ6	cDNA FLJ54706, highly similar to Ubiquitin-associated protein 2-like OS=Homo sapiens OX=9606 PE=2 SV=1	3	2	2	2	897	93.9	8.32
A0A0S2Z537	E3 ubiquitin protein ligase (Fragment) OS=Homo sapiens OX=9606 GN=RNF40 PE=2 SV=1	3	3	3	3	1001	113.6	6.23
P84103	Serine/arginine-rich splicing factor 3 OS=Homo sapiens OX=9606 GN=SRSF3 PE=1 SV=1	13	2	3	1	164	19.3	11.65	1.36288e+06
B3KX19	116 kDa U5 small nuclear ribonucleoprotein component OS=Homo sapiens OX=9606 PE=2 SV=1	5	4	4	4	962	108.1	5	1.07484e+07
Q96DV4	39S ribosomal protein L38, mitochondrial OS=Homo sapiens OX=9606 GN=MRPL38 PE=1 SV=2	9	4	4	4	380	44.6	7.53	4910448
Q01081	Splicing factor U2AF 35 kDa subunit OS=Homo sapiens OX=9606 GN=U2AF1 PE=1 SV=3	12	3	3	3	240	27.9	8.81	1.01672e+07
Q9BQQ5	Ribosomal protein L27a OS=Homo sapiens OX=9606 GN=L27a PE=4 SV=1	22	2	2	2	106	12	11.46	53328972
A0A5C2GJI1	IG c302_light_IGKV2D-28_IGKJ5 (Fragment) OS=Homo sapiens OX=9606 PE=2 SV=1	34	2	2	1	111	12.1	5.96	2.93446e+06
H0YKD8	60S ribosomal protein L28 OS=Homo sapiens OX=9606 GN=RPL28 PE=1 SV=1	13	2	2	2	170	19.1	11.46	23836341
Q59F53	Transducin beta-like 1X variant (Fragment) OS=Homo sapiens OX=9606 PE=2 SV=1	3	1	1	1	540	58.1	6.37
J3QTR3	Ubiquitin-40S ribosomal protein S27a (Fragment) OS=Homo sapiens OX=9606 GN=RPS27A PE=1 SV=1	20	2	3	2	106	12.2	10.14	1.27128e+07
A4D1I0	HCG1741805, isoform CRA_c OS=Homo sapiens OX=9606 GN=PPP1R9A PE=4 SV=1	2	1	1	1	1322	148.1	5.41
A0A5F9ZHM4	L-lactate dehydrogenase OS=Homo sapiens OX=9606 GN=LDHB PE=1 SV=1	7	2	2	2	341	37.4	6.25	806272
P54886	Delta-1-pyrroline-5-carboxylate synthase OS=Homo sapiens OX=9606 GN=ALDH18A1 PE=1 SV=2	3	2	2	2	795	87.2	7.12
Q96QV6	Histone H2A type 1-A OS=Homo sapiens OX=9606 GN=H2AC1 PE=1 SV=3	35	4	4	1	131	14.2	10.86	694070
O75116	Rho-associated protein kinase 2 OS=Homo sapiens OX=9606 GN=ROCK2 PE=1 SV=4	2	3	3	3	1388	160.8	6.02	2.65211e+06
A0A5C2GBS8	IGH + IGL c198_heavy_IGHV3-20_IGHD1-26_IGHJ4 (Fragment) OS=Homo sapiens OX=9606 PE=2 SV=1	16	1	3	1	122	13.5	8.29	7.57434e+06
R9WQY1	Synaptic functional regulator FMR1 OS=Homo sapiens OX=9606 GN=FMR1 PE=2 SV=1	4	2	2	2	566	63.9	8.4	3.70089e+06
A0A5C2G1W6	IGL c2446_light_IGKV2-30_IGKJ2 (Fragment) OS=Homo sapiens OX=9606 PE=2 SV=1	35	2	2	1	112	12.4	8.85
P26641	Elongation factor 1-gamma OS=Homo sapiens OX=9606 GN=EEF1G PE=1 SV=3	5	2	2	2	437	50.1	6.67	4.98252e+06
F8W6I7	Helix-destabilizing protein OS=Homo sapiens OX=9606 GN=HNRNPA1 PE=1 SV=2	6	2	2	1	307	33.1	9.13	3.84281e+06
Q9Y2W1	Thyroid hormone receptor-associated protein 3 OS=Homo sapiens OX=9606 GN=THRAP3 PE=1 SV=2	3	2	2	2	955	108.6	10.15	21061752
Q9P0J7	E3 ubiquitin-protein ligase KCMF1 OS=Homo sapiens OX=9606 GN=KCMF1 PE=1 SV=2	7	2	2	2	381	41.9	5.66
A0A5C2G1G8	IGL c2999_light_IGKV2-30_IGKJ2 (Fragment) OS=Homo sapiens OX=9606 PE=2 SV=1	33	2	2	1	111	12.2	8
Q4W5L2	Alpha-synuclein (Fragment) OS=Homo sapiens OX=9606 GN=SNCA PE=3 SV=1	16	1	1	1	102	10.2	9.52
O95816	BAG family molecular chaperone regulator 2 OS=Homo sapiens OX=9606 GN=BAG2 PE=1 SV=1	9	2	2	2	211	23.8	6.7	7.80093e+06
A0A5C2GCW0	IGH + IGL c528_light_IGKV2D-28_IGKJ5 (Fragment) OS=Homo sapiens OX=9606 PE=2 SV=1	33	2	2	1	113	12.3	5.96
A0A5C2GMG8	IG c919_light_IGKV2-24_IGKJ2 (Fragment) OS=Homo sapiens OX=9606 PE=2 SV=1	29	2	3	1	112	12.3	9.35	7.18565e+06
Q02413	Desmoglein-1 OS=Homo sapiens OX=9606 GN=DSG1 PE=1 SV=2	3	2	2	2	1049	113.7	5.03	862464
P61254	60S ribosomal protein L26 OS=Homo sapiens OX=9606 GN=RPL26 PE=1 SV=1	28	5	5	5	145	17.2	10.55	5.52188e+07
A0A5C2G1B5	IGL c2340_light_IGKV2D-29_IGKJ2 (Fragment) OS=Homo sapiens OX=9606 PE=2 SV=1	18	2	2	1	113	12.3	5.05	217920408
B2R5Y4	cDNA, FLJ92684, highly similar to Homo sapiens IK cytokine, down-regulator of HLA II (IK), mRNA OS=Homo sapiens OX=9606 PE=2 SV=1	5	3	3	3	557	65.6	6.64	11487133
Q9BVJ6	U3 small nucleolar RNA-associated protein 14 homolog A OS=Homo sapiens OX=9606 GN=UTP14A PE=1 SV=1	3	2	2	2	771	87.9	7.87	2.4389e+06
P17661	Desmin OS=Homo sapiens OX=9606 GN=DES PE=1 SV=3	7	3	3	1	470	53.5	5.27	1.07121e+06
E7EQV9	Ribosomal protein L15 (Fragment) OS=Homo sapiens OX=9606 GN=RPL15 PE=1 SV=1	16	3	3	3	174	20.5	11.28	1.40251e+07
B2R5M9	Procollagen-lysine 5-dioxygenase OS=Homo sapiens OX=9606 PE=2 SV=1	3	2	2	2	727	83.5	7.02	8578695
K9MS24	Spectrin beta chain OS=Homo sapiens OX=9606 GN=SPTBN1 PE=2 SV=1	1	2	2	2	2364	274.2	5.55
P32969	60S ribosomal protein L9 OS=Homo sapiens OX=9606 GN=RPL9 PE=1 SV=1	16	2	2	2	192	21.9	9.95	1.62114e+06
P48444	Coatomer subunit delta OS=Homo sapiens OX=9606 GN=ARCN1 PE=1 SV=1	4	2	2	2	511	57.2	6.21	2.04943e+06
A0A7I2V464	Non-POU domain-containing octamer-binding protein OS=Homo sapiens OX=9606 GN=NONO PE=1 SV=1	8	3	3	2	360	42	9.42
P56537	Eukaryotic translation initiation factor 6 OS=Homo sapiens OX=9606 GN=EIF6 PE=1 SV=1	14	2	2	2	245	26.6	4.68	2.13896e+06
K7ELF1	39S ribosomal protein L4, mitochondrial (Fragment) OS=Homo sapiens OX=9606 GN=MRPL4 PE=1 SV=1	10	1	1	1	163	18	11.21	3.78456e+06
B4DJ30	cDNA FLJ61290, highly similar to Neutral alpha-glucosidase AB OS=Homo sapiens OX=9606 PE=2 SV=1	3	3	3	3	995	112.9	6.06	9.41989e+06
A0A5C2FYU0	IGL c2072_light_IGKV4-1_IGKJ1 (Fragment) OS=Homo sapiens OX=9606 PE=2 SV=1	22	3	3	1	114	12.7	8.78	1.34953e+07
B3KQT9	Protein disulfide-isomerase OS=Homo sapiens OX=9606 PE=2 SV=1	5	2	2	2	480	54.1	7.21	9144007
Q92481	Transcription factor AP-2-beta OS=Homo sapiens OX=9606 GN=TFAP2B PE=1 SV=2	4	1	1	1	460	50.4	8.24	490337
B4E0E1	Poly [ADP-ribose] polymerase OS=Homo sapiens OX=9606 PE=2 SV=1	2	2	2	2	993	111.1	8.87	3.58026e+06
E9PS42	Cysteine and glycine-rich protein 1 OS=Homo sapiens OX=9606 GN=CSRP1 PE=1 SV=1	22	2	2	2	153	16.6	8.5	1.35532e+06
A0A5C2GJ36	IG c844_light_IGKV2D-29_IGKJ4 (Fragment) OS=Homo sapiens OX=9606 PE=2 SV=1	18	2	2	1	112	12.2	7.12
M0R0R2	40S ribosomal protein S5 OS=Homo sapiens OX=9606 GN=RPS5 PE=1 SV=1	7	1	1	1	225	25.3	9.76	309926
H0YL12	Electron transfer flavoprotein subunit alpha, mitochondrial (Fragment) OS=Homo sapiens OX=9606 GN=ETFA PE=1 SV=8	15	2	2	2	239	24.9	6.54	665678
Q99729	Heterogeneous nuclear ribonucleoprotein A/B OS=Homo sapiens OX=9606 GN=HNRNPAB PE=1 SV=2	8	3	3	2	332	36.2	8.21	5.15964e+06
J3QQM1	26S proteasome regulatory subunit 8 (Fragment) OS=Homo sapiens OX=9606 GN=PSMC5 PE=1 SV=1	5	1	1	1	263	29.3	6.18
B2RDD7	Protein arginine N-methyltransferase 5 OS=Homo sapiens OX=9606 PE=2 SV=1	3	2	2	2	637	72.7	6.29	2.53498e+06
P17302	Gap junction alpha-1 protein OS=Homo sapiens OX=9606 GN=GJA1 PE=1 SV=2	5	1	1	1	382	43	8.76	17157690
B3KPZ7	cDNA FLJ32517 fis, clone SMINT1000117, highly similar to Pyruvate dehydrogenase (lipoamide)-phosphatase 1 OS=Homo sapiens OX=9606 PE=2 SV=1	7	3	3	3	535	60.8	6.74
A0A5C2G3F4	IGL c2475_light_IGKV1D-39_IGKJ4 (Fragment) OS=Homo sapiens OX=9606 PE=2 SV=1	17	1	1	1	107	11.3	8.88	8.2117e+06
A0A0B4J1V8	HCG2039996 OS=Homo sapiens OX=9606 GN=PPAN-P2RY11 PE=3 SV=1	2	2	2	2	794	87.9	9.51	5.19354e+06
Q9NTK5	Obg-like ATPase 1 OS=Homo sapiens OX=9606 GN=OLA1 PE=1 SV=2	4	1	1	1	396	44.7	7.81
B0I1T1	MYO1F variant protein OS=Homo sapiens OX=9606 PE=2 SV=1	2	2	3	2	1098	124.7	9.16	872556
A0A125QYY8	IBM-B1 light chain variable region (Fragment) OS=Homo sapiens OX=9606 PE=2 SV=1	12	1	2	1	112	12.2	8.5	2437053546
P37108	Signal recognition particle 14 kDa protein OS=Homo sapiens OX=9606 GN=SRP14 PE=1 SV=2	10	1	1	1	136	14.6	10.04
Q59H77	T-complex protein 1 subunit gamma (Fragment) OS=Homo sapiens OX=9606 PE=2 SV=1	4	2	2	2	577	63.5	6.43	2.50433e+06
Q12840	Kinesin heavy chain isoform 5A OS=Homo sapiens OX=9606 GN=KIF5A PE=1 SV=2	1	1	1	1	1032	117.3	5.9
Q10471	Polypeptide N-acetylgalactosaminyltransferase 2 OS=Homo sapiens OX=9606 GN=GALNT2 PE=1 SV=1	5	3	3	3	571	64.7	8.35	3.33675e+06
A0A0A0MQZ6	Ribosome biogenesis protein NSA2 homolog OS=Homo sapiens OX=9606 GN=NSA2 PE=1 SV=1	7	1	1	1	189	22.6	10.45	2.81132e+06
K7EJV9	60S ribosomal protein L23a (Fragment) OS=Homo sapiens OX=9606 GN=RPL23A PE=1 SV=1	6	1	2	1	170	19.4	10.48	1.92522e+07
P12270	Nucleoprotein TPR OS=Homo sapiens OX=9606 GN=TPR PE=1 SV=3	1	2	2	2	2363	267.1	5.02
P06702	Protein S100-A9 OS=Homo sapiens OX=9606 GN=S100A9 PE=1 SV=1	13	1	1	1	114	13.2	6.13
A0A087WYR0	Signal recognition particle 19 kDa protein OS=Homo sapiens OX=9606 GN=SRP19 PE=1 SV=1	13	1	1	1	120	13.6	10.23
A0A075B7B1	Desmuslin, isoform CRA_a OS=Homo sapiens OX=9606 GN=SYNM PE=1 SV=1	2	2	2	2	1253	140.1	5.07	3.54141e+07
I6L9E8	Family with sequence similarity 98, member A OS=Homo sapiens OX=9606 GN=FAM98A PE=2 SV=1	4	2	2	2	518	55.1	8.88	1498820
Q15084	Protein disulfide-isomerase A6 OS=Homo sapiens OX=9606 GN=PDIA6 PE=1 SV=1	3	1	1	1	440	48.1	5.08	5923768
Q8NHP8	Putative phospholipase B-like 2 OS=Homo sapiens OX=9606 GN=PLBD2 PE=1 SV=2	2	1	1	1	589	65.4	6.8	2198033
A0A7S5C6N1	IGH c2287_heavy_IGHV3-20_IGHD3-16_IGHJ4 (Fragment) OS=Homo sapiens OX=9606 PE=2 SV=1	25	2	2	2	121	13	5.11	21707240
P10599	Thioredoxin OS=Homo sapiens OX=9606 GN=TXN PE=1 SV=3	12	1	1	1	105	11.7	4.92
B4E3S0	Coronin OS=Homo sapiens OX=9606 GN=CORO1C PE=1 SV=1	4	1	1	1	369	41.6	6.73	1.66981e+06
M1VPF6	Tyrosine-protein kinase receptor OS=Homo sapiens OX=9606 GN=CD74-ROS1_C6;R32 PE=2 SV=1	2	1	1	1	806	90.9	6.8
U6FSN9	Tyrosine-protein kinase receptor OS=Homo sapiens OX=9606 GN=Mprip-Ntrk1 fusion gene PE=2 SV=1	2	2	2	2	1331	150.4	6.29	4.54504e+06
A0A087WYT3	Prostaglandin E synthase 3 OS=Homo sapiens OX=9606 GN=PTGES3 PE=1 SV=1	8	1	1	1	164	19.1	4.55	3.28838e+06
Q7Z2W4	Zinc finger CCCH-type antiviral protein 1 OS=Homo sapiens OX=9606 GN=ZC3HAV1 PE=1 SV=3	1	1	1	1	902	101.4	8.4	2.39502e+06
J3KQN4	60S ribosomal protein L36a OS=Homo sapiens OX=9606 GN=RPL36A PE=1 SV=1	12	2	2	2	142	16.4	10.43	26515902
Q9NY12	H/ACA ribonucleoprotein complex subunit 1 OS=Homo sapiens OX=9606 GN=GAR1 PE=1 SV=1	8	1	1	1	217	22.3	10.92
A0A5C2FXS4	IGL c1141_light_IGKV3-20_IGKJ4 (Fragment) OS=Homo sapiens OX=9606 PE=2 SV=1	22	1	2	1	107	11.4	7.96	68375058
Q8WWF6	DnaJ homolog subfamily B member 3 OS=Homo sapiens OX=9606 GN=DNAJB3 PE=1 SV=1	9	1	1	1	145	16.5	4.94
A8K962	cDNA FLJ77827, highly similar to Human upstream binding factor (hUBF) OS=Homo sapiens OX=9606 PE=2 SV=1	2	1	1	1	764	89.4	5.71	20019718
A0A0C4DH44	60S ribosomal protein L30 OS=Homo sapiens OX=9606 GN=RPL30 PE=1 SV=1	17	1	1	1	96	10.5	9.69	3.85225e+06
A0A5C2GJP7	IG c399_light_IGKV2D-29_IGKJ3 (Fragment) OS=Homo sapiens OX=9606 PE=2 SV=1	31	2	2	1	114	12.4	8.79
Q96EY1	DnaJ homolog subfamily A member 3, mitochondrial OS=Homo sapiens OX=9606 GN=DNAJA3 PE=1 SV=2	6	2	2	2	480	52.5	9.26	3.32824e+06
D3YTB1	60S ribosomal protein L32 (Fragment) OS=Homo sapiens OX=9606 GN=RPL32 PE=1 SV=1	13	2	2	2	133	15.6	11.44	17447153
Q9NZI8	Insulin-like growth factor 2 mRNA-binding protein 1 OS=Homo sapiens OX=9606 GN=IGF2BP1 PE=1 SV=2	2	1	1	1	577	63.4	9.2
B2R8R5	cDNA, FLJ94025, highly similar to Homo sapiens tripartite motif-containing 28 (TRIM28), mRNA OS=Homo sapiens OX=9606 PE=2 SV=1	3	2	2	2	835	88.5	5.77	2.37305e+06
O14992	Heat shock 70 kDa protein 4 OS=Homo sapiens OX=9606 GN=HS24/p52 PE=2 SV=1	3	1	1	1	474	52.3	8.21	3.35173e+06
Q59F68	RNA helicase (Fragment) OS=Homo sapiens OX=9606 PE=2 SV=1	3	1	1	1	375	42.4	5.64	618771
A0A0B4J259	1,4-beta-N-acetylmuramidase C OS=Homo sapiens OX=9606 GN=LYZ PE=1 SV=1	9	1	1	1	137	15.3	8.69	1.66821e+06
Q13077	TNF receptor-associated factor 1 OS=Homo sapiens OX=9606 GN=TRAF1 PE=1 SV=1	3	1	1	1	416	46.1	6.11
B4DE40	cDNA FLJ50114, highly similar to Spermine synthase OS=Homo sapiens OX=9606 PE=2 SV=1	9	2	2	2	275	31.1	4.93	627485
P62906	60S ribosomal protein L10a OS=Homo sapiens OX=9606 GN=RPL10A PE=1 SV=2	10	2	2	2	217	24.8	9.94	5397772
A0A6Q8KRG2	Golgin subfamily A member 2 OS=Homo sapiens OX=9606 GN=GOLGA2 PE=1 SV=1	2	2	2	2	990	111.6	5	3.38893e+06
Q7Z3K9	Uncharacterized protein DKFZp781L0540 (Fragment) OS=Homo sapiens OX=9606 GN=DKFZp781L0540 PE=2 SV=1	3	3	3	3	799	90	5.64	5.75749e+06
Q9NWT1	p21-activated protein kinase-interacting protein 1 OS=Homo sapiens OX=9606 GN=PAK1IP1 PE=1 SV=2	4	1	1	1	392	43.9	8.91
Q15393	Splicing factor 3B subunit 3 OS=Homo sapiens OX=9606 GN=SF3B3 PE=1 SV=4	2	2	2	2	1217	135.5	5.26	1.23491e+07
Q9P258	Protein RCC2 OS=Homo sapiens OX=9606 GN=RCC2 PE=1 SV=2	7	3	3	3	522	56	8.78	1.08168e+07
P05388	60S acidic ribosomal protein P0 OS=Homo sapiens OX=9606 GN=RPLP0 PE=1 SV=1	13	2	2	2	317	34.3	5.97	2.99473e+06
E9PBS1	AIR carboxylase (Fragment) OS=Homo sapiens OX=9606 GN=PAICS PE=1 SV=1	3	1	1	1	413	45.6	6.68
A0A7I2YQF8	Eukaryotic translation initiation factor 3 subunit I OS=Homo sapiens OX=9606 GN=EIF3I PE=1 SV=1	6	2	2	2	362	40.5	5.64	4292902
Q562W2	Actin-like protein (Fragment) OS=Homo sapiens OX=9606 GN=ACT PE=4 SV=1	39	2	4	1	103	11.6	6.11	345078
P19623	Spermidine synthase OS=Homo sapiens OX=9606 GN=SRM PE=1 SV=1	6	2	2	2	302	33.8	5.49	4.58869e+06
Q7Z417	Nuclear fragile X mental retardation-interacting protein 2 OS=Homo sapiens OX=9606 GN=NUFIP2 PE=1 SV=1	3	2	2	2	695	76.1	8.7	3.68311e+06
A0A5C2FT34	IGL c88_light_IGKV2D-29_IGKJ2 (Fragment) OS=Homo sapiens OX=9606 PE=2 SV=1	18	2	2	1	112	12.3	8.5	47574800
P05089	Arginase-1 OS=Homo sapiens OX=9606 GN=ARG1 PE=1 SV=2	4	1	1	1	322	34.7	7.21	941981
Q9BXY0	Protein MAK16 homolog OS=Homo sapiens OX=9606 GN=MAK16 PE=1 SV=2	4	1	1	1	300	35.3	5.38	2.42998e+06
P30050	60S ribosomal protein L12 OS=Homo sapiens OX=9606 GN=RPL12 PE=1 SV=1	10	1	1	1	165	17.8	9.42
Q5VTR2	E3 ubiquitin-protein ligase BRE1A OS=Homo sapiens OX=9606 GN=RNF20 PE=1 SV=2	1	1	1	1	975	113.6	5.94
Q86SQ0	Pleckstrin homology-like domain family B member 2 OS=Homo sapiens OX=9606 GN=PHLDB2 PE=1 SV=2	1	1	1	1	1253	142.1	7.43
E5RIZ4	39S ribosomal protein L15, mitochondrial (Fragment) OS=Homo sapiens OX=9606 GN=MRPL15 PE=1 SV=2	8	2	3	2	237	27.2	9.57
B7Z1Y2	Fructose-bisphosphate aldolase OS=Homo sapiens OX=9606 PE=2 SV=1	11	3	3	1	345	37.5	7.12
A0A0S2Z434	Hydroxysteroid dehydrogenase 10 isoform 2 OS=Homo sapiens OX=9606 GN=HSD17B10 PE=2 SV=1	12	1	1	1	192	19.6	7.21
A0A6Q8PG37	Kinesin-like protein OS=Homo sapiens OX=9606 GN=KIF2A PE=1 SV=1	2	1	1	1	717	81	6.1
Q15758	Neutral amino acid transporter B(0) OS=Homo sapiens OX=9606 GN=SLC1A5 PE=1 SV=2	2	1	1	1	541	56.6	5.48	403843
F5GZ78	Paxillin OS=Homo sapiens OX=9606 GN=PXN PE=1 SV=1	2	1	1	1	589	64.2	6.35	853593
D3DUE6	Glyoxylate reductase 1 homolog OS=Homo sapiens OX=9606 GN=N-PAC PE=3 SV=1	2	1	1	1	558	60.9	9.42	946011
B0QZK4	Heterochromatin protein 1-binding protein 3 (Fragment) OS=Homo sapiens OX=9606 GN=HP1BP3 PE=1 SV=1	4	1	1	1	253	28.5	9.88	1.56445e+06
P0DOX6	Immunoglobulin mu heavy chain OS=Homo sapiens OX=9606 PE=1 SV=2	4	1	2	1	576	63.4	7.87
A8K8B2	cDNA FLJ78127, highly similar to Homo sapiens SFRS protein kinase 1 (SRPK1), mRNA OS=Homo sapiens OX=9606 PE=2 SV=1	2	1	1	1	655	74.2	6.1	1.00911e+06
B4DF70	cDNA FLJ60461, highly similar to Peroxiredoxin-2 OS=Homo sapiens OX=9606 PE=2 SV=1	9	1	1	1	183	20.1	8.78	522585
U3KPZ0	Triosephosphate isomerase (Fragment) OS=Homo sapiens OX=9606 GN=TPI1 PE=1 SV=1	13	1	1	1	113	12.4	6.16
Q59FZ5	PTPRF interacting protein alpha 1 isoform b variant (Fragment) OS=Homo sapiens OX=9606 PE=2 SV=1	2	1	1	1	696	77.7	8.92
B4E0T8	cDNA FLJ59649, highly similar to Myosin-18A OS=Homo sapiens OX=9606 PE=2 SV=1	2	1	2	1	1181	133.5	7.09
B4DQY7	cDNA FLJ51280, highly similar to TATA element modulatory factor (Fragment) OS=Homo sapiens OX=9606 PE=2 SV=1	3	2	2	2	992	111.7	4.87
Q6IAI7	MAGEE1 protein OS=Homo sapiens OX=9606 GN=MAGEE1 PE=2 SV=1	3	1	1	1	373	41.1	4.31
Q5D862	Filaggrin-2 OS=Homo sapiens OX=9606 GN=FLG2 PE=1 SV=1	0	1	1	1	2391	247.9	8.31
B4DRA0	cDNA FLJ58459, highly similar to RNA-binding region-containing protein 2 OS=Homo sapiens OX=9606 PE=2 SV=1	2	1	1	1	502	56.4	10.02
A0A024R225	Tight junction protein 2 (Zona occludens 2), isoform CRA_c OS=Homo sapiens OX=9606 GN=TJP2 PE=4 SV=1	1	1	1	1	1043	117.7	6.95	813599
P49207	60S ribosomal protein L34 OS=Homo sapiens OX=9606 GN=RPL34 PE=1 SV=3	15	2	2	2	117	13.3	11.47	1.12836e+07
A0A0S2Z4N4	PDZ and LIM domain 4 isoform 1 (Fragment) OS=Homo sapiens OX=9606 GN=PDLIM4 PE=2 SV=1	4	1	1	1	246	25.8	7.59	1.91349e+06
A0A5C2G0T2	IGL c2574_light_IGKV3-15_IGKJ2 (Fragment) OS=Homo sapiens OX=9606 PE=2 SV=1	23	1	2	1	106	11.6	7.96	29720647
B5BU01	Eukaryotic translation initiation factor 2 beta OS=Homo sapiens OX=9606 GN=EIF2S2 PE=2 SV=1	5	1	1	1	333	38.3	5.94
A0A5C2GW48	IG c1497_light_IGKV3-20_IGKJ1 (Fragment) OS=Homo sapiens OX=9606 PE=2 SV=1	17	1	1	1	108	11.7	8.48	3975608
A0A2R8Y5H6	Tubulin-specific chaperone E OS=Homo sapiens OX=9606 GN=TBCE PE=1 SV=1	9	1	1	1	127	14	6.54	1.01605e+06
Q9HCD5	Nuclear receptor coactivator 5 OS=Homo sapiens OX=9606 GN=NCOA5 PE=1 SV=2	3	1	1	1	579	65.5	9.6
P61026	Ras-related protein Rab-10 OS=Homo sapiens OX=9606 GN=RAB10 PE=1 SV=1	6	1	1	1	200	22.5	8.38
F8WE88	Unconventional myosin-Va OS=Homo sapiens OX=9606 GN=MYO5A PE=1 SV=2	1	1	1	1	1855	215.2	8.51
K7EQJ5	40S ribosomal protein S15 OS=Homo sapiens OX=9606 GN=RPS15 PE=1 SV=2	9	1	2	1	141	16.6	10.46	5301960
F8W895	G patch domain-containing protein 4 (Fragment) OS=Homo sapiens OX=9606 GN=GPATCH4 PE=1 SV=1	4	1	1	1	264	29.4	9.51	2526361
Q9H9J2	39S ribosomal protein L44, mitochondrial OS=Homo sapiens OX=9606 GN=MRPL44 PE=1 SV=1	5	2	2	2	332	37.5	8.4
P31151	Protein S100-A7 OS=Homo sapiens OX=9606 GN=S100A7 PE=1 SV=4	11	1	1	1	101	11.5	6.77
Q5STU3	RNA helicase OS=Homo sapiens OX=9606 GN=DDX39B PE=1 SV=2	2	1	1	1	425	48.8	7.08	1.24091e+06
B4DS01	cDNA FLJ59402, highly similar to Eukaryotic translation initiation factor 4B OS=Homo sapiens OX=9606 PE=2 SV=1	4	1	1	1	368	40.7	5.96
A0A2R8YHB3	Parafibromin OS=Homo sapiens OX=9606 GN=CDC73 PE=1 SV=1	3	1	1	1	385	43.8	9.42	2.88596e+06
B3KUJ5	Histone deacetylase OS=Homo sapiens OX=9606 PE=2 SV=1	4	1	1	1	458	51.9	5.82	1.54009e+06
A0A5C2GSY3	IG c919_heavy_IGHV3-15_IGHD3-10_IGHJ4 (Fragment) OS=Homo sapiens OX=9606 PE=2 SV=1	16	1	1	1	119	13	7.99	9449275
Q96LD4	E3 ubiquitin-protein ligase TRIM47 OS=Homo sapiens OX=9606 GN=TRIM47 PE=1 SV=2	3	2	2	2	638	69.5	6.44	12366153
E9PDU6	Calponin (Fragment) OS=Homo sapiens OX=9606 GN=CNN3 PE=1 SV=1	6	1	1	1	185	20.2	9.42	929164
A0A7S5EVN6	IGH c1172_heavy_IGHV1-46_IGHD3-9_IGHJ4 (Fragment) OS=Homo sapiens OX=9606 PE=2 SV=1	10	1	1	1	115	12.7	7.99	9085343
B4E3J6	cDNA FLJ54293 OS=Homo sapiens OX=9606 PE=2 SV=1	7	2	2	2	223	26.6	9.54	1.20854e+07
K7ERQ8	PCAF_N domain-containing protein (Fragment) OS=Homo sapiens OX=9606 PE=4 SV=1	4	1	1	1	282	31.4	7.42
P27694	Replication protein A 70 kDa DNA-binding subunit OS=Homo sapiens OX=9606 GN=RPA1 PE=1 SV=2	2	1	1	1	616	68.1	7.21
A8K201	RRP15-like protein OS=Homo sapiens OX=9606 PE=2 SV=1	4	1	1	1	259	28.9	5.38
A0A5C2G071	IGL c2621_light_IGKV3-15_IGKJ1 (Fragment) OS=Homo sapiens OX=9606 PE=2 SV=1	14	1	1	1	108	11.9	9.2	5637614
C9J7B5	Eukaryotic translation initiation factor 5A OS=Homo sapiens OX=9606 GN=EIF5A2 PE=1 SV=1	18	2	2	2	109	11.9	8.07	5798565
A0A5C2G3V7	IGL c983_light_IGKV1-9_IGKJ2 (Fragment) OS=Homo sapiens OX=9606 PE=2 SV=1	10	1	1	1	107	11.8	8.44	4.97244e+06
Q59EC0	Adenosine deaminase, RNA-specific isoform ADAR-a variant (Fragment) OS=Homo sapiens OX=9606 PE=2 SV=1	1	1	1	1	1244	137.7	8.48	4.14086e+06
P25311	Zinc-alpha-2-glycoprotein OS=Homo sapiens OX=9606 GN=AZGP1 PE=1 SV=2	3	1	1	1	298	34.2	6.05
Q68CW9	Uncharacterized protein DKFZp667O0311 (Fragment) OS=Homo sapiens OX=9606 GN=DKFZp667O0311 PE=2 SV=1	4	1	1	1	281	31.4	7.4
A0A0X9V981	MS-A2 light chain variable region (Fragment) OS=Homo sapiens OX=9606 PE=2 SV=1	17	1	1	1	107	11.5	8.47
Q9HB71	Calcyclin-binding protein OS=Homo sapiens OX=9606 GN=CACYBP PE=1 SV=2	7	2	2	2	228	26.2	8.25	1.47693e+06
Q05CP8	CCDC6 protein (Fragment) OS=Homo sapiens OX=9606 GN=CCDC6 PE=2 SV=1	5	2	2	1	334	38.1	9.39	1.5793e+06
E9PHA2	Condensin complex subunit 2 OS=Homo sapiens OX=9606 GN=NCAPH PE=1 SV=1	2	1	1	1	730	81.5	5.06	3.49602e+06
A0A7I2YQQ9	WD repeat-containing protein 26 OS=Homo sapiens OX=9606 GN=WDR26 PE=1 SV=1	1	1	1	1	699	74.3	6.2	2.0696e+06
Q9BY44	Eukaryotic translation initiation factor 2A OS=Homo sapiens OX=9606 GN=EIF2A PE=1 SV=3	3	1	1	1	585	64.9	8.87
Q9UJV9	Probable ATP-dependent RNA helicase DDX41 OS=Homo sapiens OX=9606 GN=DDX41 PE=1 SV=2	2	1	1	1	622	69.8	6.84	6458193
Q8WUH6	Transmembrane protein 263 OS=Homo sapiens OX=9606 GN=TMEM263 PE=1 SV=1	9	1	1	1	116	11.7	9.32	2.89718e+06
P62851	40S ribosomal protein S25 OS=Homo sapiens OX=9606 GN=RPS25 PE=1 SV=1	8	1	1	1	125	13.7	10.11	7441578
B4DNL5	Protein disulfide-isomerase OS=Homo sapiens OX=9606 PE=2 SV=1	3	2	2	2	492	55.3	4.79	1.08991e+06
H7C0B8	Multifunctional procollagen lysine hydroxylase and glycosyltransferase LH3 (Fragment) OS=Homo sapiens OX=9606 GN=PLOD3 PE=1 SV=1	15	1	1	1	66	7.7	7.25
Q6P1N0	Coiled-coil and C2 domain-containing protein 1A OS=Homo sapiens OX=9606 GN=CC2D1A PE=1 SV=1	1	1	1	1	951	104	8.09	1.37043e+06
A0A087WZ51	Tumor protein D54 OS=Homo sapiens OX=9606 GN=TPD52L2 PE=1 SV=1	7	1	1	1	152	16.3	4.92	975314
H3BND8	Ubiquitin carboxyl-terminal hydrolase (Fragment) OS=Homo sapiens OX=9606 GN=USP7 PE=1 SV=1	2	2	2	2	909	105.5	5.58
C9JUG7	F-actin-capping protein subunit alpha OS=Homo sapiens OX=9606 GN=CAPZA2 PE=1 SV=1	7	1	1	1	146	16.7	5.11	2.63697e+06
A0A2R8YDP2	Casein kinase II subunit alpha OS=Homo sapiens OX=9606 GN=CSNK2A1 PE=1 SV=1	4	1	1	1	354	40.6	8.03	1.35845e+06
Q8N163	Cell cycle and apoptosis regulator protein 2 OS=Homo sapiens OX=9606 GN=CCAR2 PE=1 SV=2	2	1	1	1	923	102.8	5.22	1.05684e+06
Q9UQ03	Coronin-2B OS=Homo sapiens OX=9606 GN=CORO2B PE=1 SV=4	5	1	1	1	480	54.9	8.27	686033
A4UCR9	Mitochondrial 28S ribosomal protein S34 OS=Homo sapiens OX=9606 PE=2 SV=1	9	2	2	2	176	20.8	10.93	1.46395e+06
P82673	28S ribosomal protein S35, mitochondrial OS=Homo sapiens OX=9606 GN=MRPS35 PE=1 SV=1	3	1	1	1	323	36.8	8.24
H0Y9L5	Exosome complex component RRP45 (Fragment) OS=Homo sapiens OX=9606 GN=EXOSC9 PE=1 SV=1	6	1	1	1	172	18.8	4.44
B4E0B9	5'-3' exoribonuclease OS=Homo sapiens OX=9606 PE=2 SV=1	1	1	1	1	874	99.9	8.02	1.94215e+06
Q92620	Pre-mRNA-splicing factor ATP-dependent RNA helicase PRP16 OS=Homo sapiens OX=9606 GN=DHX38 PE=1 SV=2	1	1	1	1	1227	140.4	6.54	473113
P21796	Voltage-dependent anion-selective channel protein 1 OS=Homo sapiens OX=9606 GN=VDAC1 PE=1 SV=2	4	1	1	1	283	30.8	8.54
B4DIU0	cDNA FLJ58391, highly similar to Exosome complex exonuclease RRP42 OS=Homo sapiens OX=9606 PE=2 SV=1	7	1	1	1	164	17.9	4.83	2.72161e+06
H3BND3	Cleavage and polyadenylation specificity factor subunit 5 (Fragment) OS=Homo sapiens OX=9606 GN=NUDT21 PE=1 SV=8	6	1	1	1	149	17.1	6.38	4.06454e+06
H3BSQ5	Ataxin-2-like protein (Fragment) OS=Homo sapiens OX=9606 GN=ATXN2L PE=1 SV=1	11	1	1	1	91	10.1	7.43	1.45556e+06
A0A5C2GNG7	IG c245_light_IGLV7-43_IGLJ1 (Fragment) OS=Homo sapiens OX=9606 PE=2 SV=1	8	1	1	1	109	11.9	4.78	55492852
A0A5C2G561	IGL c3566_light_IGKV4-1_IGKJ2 (Fragment) OS=Homo sapiens OX=9606 PE=2 SV=1	17	2	2	1	113	12.6	6.57	2.69667e+06
Q92734	Protein TFG OS=Homo sapiens OX=9606 GN=TFG PE=1 SV=2	3	1	1	1	400	43.4	5.1	6236785
O14828	Secretory carrier-associated membrane protein 3 OS=Homo sapiens OX=9606 GN=SCAMP3 PE=1 SV=3	5	1	1	1	347	38.3	7.64
M0QYQ9	Splicing factor U2AF 65 kDa subunit (Fragment) OS=Homo sapiens OX=9606 GN=U2AF2 PE=4 SV=1	16	1	1	1	51	5.5	4.82	3416309
A8K4D5	Kynureninase OS=Homo sapiens OX=9606 GN=KYNU PE=2 SV=1	3	1	1	1	465	52.3	7.03
Q9BY77	Polymerase delta-interacting protein 3 OS=Homo sapiens OX=9606 GN=POLDIP3 PE=1 SV=2	3	1	1	1	421	46.1	9.99
F8W6C2	SPATS2-like protein (Fragment) OS=Homo sapiens OX=9606 GN=SPATS2L PE=1 SV=8	6	1	1	1	265	29.9	9.04
A0A0S2Z3W2	Fumarate hydratase isoform 6 (Fragment) OS=Homo sapiens OX=9606 GN=FH PE=2 SV=1	14	1	1	1	155	16.9	9.73
A0A0D9SF70	ADP-ribosylation factor GTPase-activating protein 2 OS=Homo sapiens OX=9606 GN=ARFGAP2 PE=1 SV=1	3	1	1	1	385	42.1	7.34
P15531	Nucleoside diphosphate kinase A OS=Homo sapiens OX=9606 GN=NME1 PE=1 SV=1	8	1	1	1	152	17.1	6.19	3456538
O15226	NF-kappa-B-repressing factor OS=Homo sapiens OX=9606 GN=NKRF PE=1 SV=2	1	1	1	1	690	77.6	8.79	2.77079e+06
A0A024R755	Calumenin OS=Homo sapiens OX=9606 GN=CALU PE=3 SV=1	3	1	1	1	315	37.1	4.59	3.03349e+06
A0A087WT45	GRIP1-associated protein 1 OS=Homo sapiens OX=9606 GN=GRIPAP1 PE=1 SV=1	1	1	1	1	796	90.8	5.11	1.97846e+06
P11498	Pyruvate carboxylase, mitochondrial OS=Homo sapiens OX=9606 GN=PC PE=1 SV=2	1	1	1	1	1178	129.6	6.84
Q6PKG0	La-related protein 1 OS=Homo sapiens OX=9606 GN=LARP1 PE=1 SV=2	1	1	1	1	1096	123.4	8.82	1.66222e+06
Q9Y3A2	Probable U3 small nucleolar RNA-associated protein 11 OS=Homo sapiens OX=9606 GN=UTP11 PE=1 SV=2	4	1	1	1	253	30.4	10.15	2.11641e+06
P42766	60S ribosomal protein L35 OS=Homo sapiens OX=9606 GN=RPL35 PE=1 SV=2	8	1	1	1	123	14.5	11.05	24153020
A8K5J5	cDNA FLJ77818 OS=Homo sapiens OX=9606 PE=2 SV=1	12	1	1	1	117	13.5	9.6	882354
Q13084	39S ribosomal protein L28, mitochondrial OS=Homo sapiens OX=9606 GN=MRPL28 PE=1 SV=4	9	1	1	1	256	30.1	8.29
D6RAC5	Single-stranded DNA-binding protein 2 (Fragment) OS=Homo sapiens OX=9606 GN=SSBP2 PE=1 SV=2	5	1	1	1	208	22.7	8.31	1.38696e+06
Q00341	Vigilin OS=Homo sapiens OX=9606 GN=HDLBP PE=1 SV=2	2	2	2	2	1268	141.4	6.87	4.99597e+06
A0A5C2GCI4	IGH + IGL c458_heavy_IGHV3-30_IGHD3-16_IGHJ3 (Fragment) OS=Homo sapiens OX=9606 PE=2 SV=1	11	1	1	1	118	13	8.62	10395505
B2RNR6	Zinc finger RNA binding protein OS=Homo sapiens OX=9606 GN=ZFR PE=2 SV=1	1	1	1	1	1074	116.9	9.04	3.29343e+06
Q05DL8	CPNE3 protein (Fragment) OS=Homo sapiens OX=9606 GN=CPNE3 PE=2 SV=1	3	1	1	1	262	30	8.18	527045
Q9BU76	Multiple myeloma tumor-associated protein 2 OS=Homo sapiens OX=9606 GN=MMTAG2 PE=1 SV=1	4	1	1	1	263	29.4	10.02
Q9HC52	Chromobox protein homolog 8 OS=Homo sapiens OX=9606 GN=CBX8 PE=1 SV=3	2	1	1	1	389	43.4	9.91
B4DQK8	Pyrroline-5-carboxylate reductase OS=Homo sapiens OX=9606 PE=2 SV=1	3	1	1	1	359	36.7	11.37
A0A087WVQ6	Clathrin heavy chain OS=Homo sapiens OX=9606 GN=CLTC PE=1 SV=1	1	1	1	1	1679	191.9	5.69
B7Z977	cDNA FLJ55568, highly similar to Rho/Rac guanine nucleotide exchange factor 2 OS=Homo sapiens OX=9606 PE=2 SV=1	3	1	1	1	515	58.1	9.01
O14974	Protein phosphatase 1 regulatory subunit 12A OS=Homo sapiens OX=9606 GN=PPP1R12A PE=1 SV=1	1	1	1	1	1030	115.2	5.4	1.98607e+06
A0A024RA87	Septin OS=Homo sapiens OX=9606 GN=SEPT7 PE=3 SV=1	2	1	1	1	384	44.8	8.22
Q6ZTI3	cDNA FLJ44621 fis, clone BRACE2016896, highly similar to Lysyl-tRNA synthetase OS=Homo sapiens OX=9606 PE=2 SV=1	3	1	1	1	423	48.4	5.38
E7EWK3	ATP-dependent DNA/RNA helicase DHX36 (Fragment) OS=Homo sapiens OX=9606 GN=DHX36 PE=1 SV=1	2	1	1	1	797	91.4	7.28	1.21253e+06
Q9Y3A4	Ribosomal RNA-processing protein 7 homolog A OS=Homo sapiens OX=9606 GN=RRP7A PE=1 SV=2	5	1	1	1	280	32.3	9.58	1.27995e+06
P46783	40S ribosomal protein S10 OS=Homo sapiens OX=9606 GN=RPS10 PE=1 SV=1	5	1	1	1	165	18.9	10.15	837785
P40222	Alpha-taxilin OS=Homo sapiens OX=9606 GN=TXLNA PE=1 SV=3	2	1	1	1	546	61.9	6.52	1447301
Q15182	Small nuclear ribonucleoprotein-associated protein OS=Homo sapiens OX=9606 GN=SNRPB PE=2 SV=1	3	1	1	1	285	29.7	10.07
P12273	Prolactin-inducible protein OS=Homo sapiens OX=9606 GN=PIP PE=1 SV=1	5	1	1	1	146	16.6	8.05
Q4G0J3	La-related protein 7 OS=Homo sapiens OX=9606 GN=LARP7 PE=1 SV=1	2	1	1	1	582	66.9	9.55
E5RFU4	Dihydropyrimidinase-related protein 2 (Fragment) OS=Homo sapiens OX=9606 GN=DPYSL2 PE=1 SV=1	8	1	1	1	170	18.3	11.55
Q92665	28S ribosomal protein S31, mitochondrial OS=Homo sapiens OX=9606 GN=MRPS31 PE=1 SV=3	6	1	1	1	395	45.3	9.29
Q59FC9	Enigma homolog (Fragment) OS=Homo sapiens OX=9606 PE=2 SV=1	2	1	1	1	436	48.9	7.87	3.45283e+06
P84243	Histone H3.3 OS=Homo sapiens OX=9606 GN=H3-3A PE=1 SV=2	7	1	1	1	136	15.3	11.27	3273974
A0A5C2FZU7	IGL c807_light_IGKV1-5_IGKJ1 (Fragment) OS=Homo sapiens OX=9606 PE=2 SV=1	7	1	1	1	107	11.8	8.47	229573
O75683	Surfeit locus protein 6 OS=Homo sapiens OX=9606 GN=SURF6 PE=1 SV=3	3	1	1	1	361	41.4	10.64	9889664
F8VXW2	Actin-related protein 2/3 complex subunit 1B OS=Homo sapiens OX=9606 GN=ARPC1B PE=1 SV=2	6	1	1	1	130	15	8.6
S6BAN6	IgG L chain OS=Homo sapiens OX=9606 PE=2 SV=1	4	1	1	1	216	22.9	8.31	14647173
Q1RMG2	Adenosylhomocysteinase OS=Homo sapiens OX=9606 GN=AHCY PE=2 SV=1	4	1	1	1	306	33.8	6.61	1.64099e+06
Q9BQA1	Methylosome protein 50 OS=Homo sapiens OX=9606 GN=WDR77 PE=1 SV=1	4	1	1	1	342	36.7	5.17
B7Z5P7	Leupaxin OS=Homo sapiens OX=9606 GN=LPXN PE=1 SV=1	2	1	1	1	366	41.6	7.84	490705
P27816	Microtubule-associated protein 4 OS=Homo sapiens OX=9606 GN=MAP4 PE=1 SV=3	1	1	1	1	1152	120.9	5.43	2.63208e+06
P31944	Caspase-14 OS=Homo sapiens OX=9606 GN=CASP14 PE=1 SV=2	3	1	1	1	242	27.7	5.58	2720023
O75475	PC4 and SFRS1-interacting protein OS=Homo sapiens OX=9606 GN=PSIP1 PE=1 SV=1	2	1	1	1	530	60.1	9.13	845347
Q96JM3	Chromosome alignment-maintaining phosphoprotein 1 OS=Homo sapiens OX=9606 GN=CHAMP1 PE=1 SV=2	1	1	1	1	812	89	8.44	136140
E5KND7	Elongation factor G, mitochondrial OS=Homo sapiens OX=9606 GN=GFM1 PE=3 SV=1	1	1	1	1	751	83.4	7.01	2.88973e+06
A0A5C2GAL3	IGH + IGL c296_heavy_IGHV3-33_IGHD3-3_IGHJ6 (Fragment) OS=Homo sapiens OX=9606 PE=2 SV=1	9	1	1	1	121	13.5	8.28	13722085
P62318	Small nuclear ribonucleoprotein Sm D3 OS=Homo sapiens OX=9606 GN=SNRPD3 PE=1 SV=1	7	1	1	1	126	13.9	10.32	845213
B4DJC3	Histone H2A OS=Homo sapiens OX=9606 GN=MACROH2A1 PE=1 SV=1	5	1	1	1	200	21.5	9.74	3.19318e+06
P49756	RNA-binding protein 25 OS=Homo sapiens OX=9606 GN=RBM25 PE=1 SV=3	1	1	1	1	843	100.1	6.32	1.26767e+06
A0A5C2GMH2	IG c109_light_IGKV3-20_IGKJ1 (Fragment) OS=Homo sapiens OX=9606 PE=2 SV=1	17	1	1	1	108	11.8	7.97	23276554
B2R7T8	F-actin-capping protein subunit beta OS=Homo sapiens OX=9606 PE=2 SV=1	4	1	1	1	272	30.6	6	2.37409e+06
P33993	DNA replication licensing factor MCM7 OS=Homo sapiens OX=9606 GN=MCM7 PE=1 SV=4	3	1	1	1	719	81.3	6.46	778662
B3KXL8	cDNA FLJ45688 fis, clone FCBBF3021191, highly similar to Protein phosphatase 2C isoform gamma OS=Homo sapiens OX=9606 PE=2 SV=1	3	1	1	1	529	57.4	4.34
A0A5C2FZ39	IGL c1944_light_IGKV1-39_IGKJ4 (Fragment) OS=Homo sapiens OX=9606 PE=2 SV=1	17	1	1	1	107	11.5	7.97	8460539
Q6FHF5	Proliferating cell nuclear antigen (Fragment) OS=Homo sapiens OX=9606 GN=PCNA PE=2 SV=1	7	1	1	1	261	28.7	4.69
P13010	X-ray repair cross-complementing protein 5 OS=Homo sapiens OX=9606 GN=XRCC5 PE=1 SV=3	1	1	1	1	732	82.7	5.81	1.19189e+06
A0A3B3ITI7	Coatomer subunit alpha (Fragment) OS=Homo sapiens OX=9606 GN=COPA PE=1 SV=1	3	1	1	1	452	49.8	5.11
Q92567	Protein FAM168A OS=Homo sapiens OX=9606 GN=FAM168A PE=1 SV=2	3	1	1	1	244	26.2	8.98
A0A590UK80	Uncharacterized protein (Fragment) OS=Homo sapiens OX=9606 PE=3 SV=1	1	1	1	1	1090	121	6.84	736275
D3DQF6	POU domain, class 4, transcription factor 3, isoform CRA_a OS=Homo sapiens OX=9606 GN=POU4F3 PE=4 SV=1	1	1	1	1	771	84.1	9.83
A0A5C2G8K6	IGL c3975_light_IGKV3-15_IGKJ4 (Fragment) OS=Homo sapiens OX=9606 PE=2 SV=1	9	1	1	1	107	11.5	8.91	3931622
Q15437	Protein transport protein Sec23B OS=Homo sapiens OX=9606 GN=SEC23B PE=1 SV=2	2	1	1	1	767	86.4	6.89	271882
G3V0E5	Transferrin receptor protein 1 OS=Homo sapiens OX=9606 GN=TFRC PE=1 SV=1	1	1	1	1	679	75.9	6.81
H7BXY3	RNA helicase OS=Homo sapiens OX=9606 GN=DHX30 PE=1 SV=1	1	1	1	1	1166	130.5	8.56	12897459
B4DTK7	cDNA FLJ61387, highly similar to Homo sapiens conserved nuclear protein NHN1 (NHN1), mRNA OS=Homo sapiens OX=9606 PE=2 SV=1	1	1	1	1	977	108.9	8.44	405557
P09012	U1 small nuclear ribonucleoprotein A OS=Homo sapiens OX=9606 GN=SNRPA PE=1 SV=3	3	1	1	1	282	31.3	9.83
Q6I9T8	Serine/threonine-protein phosphatase OS=Homo sapiens OX=9606 GN=PPP2CA PE=2 SV=1	3	1	1	1	309	35.5	5.54
H3BUK7	Major vault protein (Fragment) OS=Homo sapiens OX=9606 GN=MVP PE=1 SV=1	15	1	1	1	107	12.3	6.93	695746
O76003	Glutaredoxin-3 OS=Homo sapiens OX=9606 GN=GLRX3 PE=1 SV=2	4	1	1	1	335	37.4	5.39	434927
A0A7S5BZX4	IGH c1387_heavy_IGHV3-15_IGHD3-22_IGHJ4 (Fragment) OS=Homo sapiens OX=9606 PE=2 SV=1	16	1	1	1	121	13.1	7.94	6750288
K7EMH1	60S ribosomal protein L22 (Fragment) OS=Homo sapiens OX=9606 GN=RPL22 PE=1 SV=1	15	1	1	1	89	10.4	9.66	5.1481e+06
P32322	Pyrroline-5-carboxylate reductase 1, mitochondrial OS=Homo sapiens OX=9606 GN=PYCR1 PE=1 SV=2	3	1	1	1	319	33.3	7.61	1.58062e+06
B4E074	Notchless protein homolog 1 OS=Homo sapiens OX=9606 PE=2 SV=1	3	1	1	1	461	50.7	6.98
A0A7S5C3F7	IGH c2389_heavy_IGHV1-18_IGHD3-16_IGHJ4 (Fragment) OS=Homo sapiens OX=9606 PE=2 SV=1	21	1	3	1	125	14.1	8.76
Q96CS0	Ribosome biogenesis protein NOP53 (Fragment) OS=Homo sapiens OX=9606 GN=GLTSCR2 PE=2 SV=2	2	1	1	1	476	54.2	10.36	2.56969e+06
H3BRJ5	Uncharacterized protein OS=Homo sapiens OX=9606 PE=4 SV=1	1	1	1	1	948	108.6	7.17
B4DSL6	cDNA FLJ57190, highly similar to Actin-binding protein anillin OS=Homo sapiens OX=9606 PE=2 SV=1	1	1	1	1	1001	110.8	7.46	721955
Q5VVC8	60S ribosomal protein L11 OS=Homo sapiens OX=9606 GN=RPL11 PE=1 SV=2	5	1	1	1	167	19	9.8	6.10384e+06
E9PE17	28S ribosomal protein S17, mitochondrial (Fragment) OS=Homo sapiens OX=9606 GN=MRPS17 PE=1 SV=1	7	1	1	1	129	14.4	9.85
Q06945	Transcription factor SOX-4 OS=Homo sapiens OX=9606 GN=SOX4 PE=1 SV=1	4	1	1	1	474	47.2	7.36	385204
B4DRP9	cDNA FLJ58274, highly similar to RNA-binding protein 12 OS=Homo sapiens OX=9606 PE=2 SV=1	1	1	1	1	731	76.4	8.32
Q96GA3	Protein LTV1 homolog OS=Homo sapiens OX=9606 GN=LTV1 PE=1 SV=1	4	1	1	1	475	54.8	4.91	1.1329e+06
P36957	Dihydrolipoyllysine-residue succinyltransferase component of 2-oxoglutarate dehydrogenase complex, mitochondrial OS=Homo sapiens OX=9606 GN=DLST PE=1 SV=4	2	1	1	1	453	48.7	8.95	11129959
A0A087WXU8	ATP-dependent RNA helicase DDX24 OS=Homo sapiens OX=9606 GN=DDX24 PE=1 SV=1	2	1	1	1	485	55.8	9.72	1.03071e+06
Q7L2J0	7SK snRNA methylphosphate capping enzyme OS=Homo sapiens OX=9606 GN=MEPCE PE=1 SV=1	1	1	1	1	689	74.3	9.57	547058
A0A1W2PQU7	Glial fibrillary acidic protein (Fragment) OS=Homo sapiens OX=9606 GN=GFAP PE=1 SV=1	31	1	1	1	29	3.4	4.73	5.53355e+06
C9J0E4	Cystatin-A OS=Homo sapiens OX=9606 GN=CSTA PE=1 SV=1	19	1	1	1	63	7.1	7.24
Q86YT6	E3 ubiquitin-protein ligase MIB1 OS=Homo sapiens OX=9606 GN=MIB1 PE=1 SV=1	1	1	1	1	1006	110.1	6.92	3.54833e+06
F8WB72	60S ribosomal protein L35a OS=Homo sapiens OX=9606 GN=RPL35A PE=1 SV=1	16	1	1	1	57	6.8	9.76	8553607
P30048	Thioredoxin-dependent peroxide reductase, mitochondrial OS=Homo sapiens OX=9606 GN=PRDX3 PE=1 SV=3	5	1	1	1	256	27.7	7.78	602953
A0A7S5EUS7	IGH c1305_heavy_IGHV1-69_IGHD3-10_IGHJ6 (Fragment) OS=Homo sapiens OX=9606 PE=2 SV=1	11	1	1	1	124	13.4	5.4
A0A5C2GD37	IGH + IGL c608_light_IGKV3-15_IGKJ4 (Fragment) OS=Homo sapiens OX=9606 PE=2 SV=1	6	1	1	1	109	11.8	8.97	16160812
Q53FG5	DNA replication licensing factor MCM5 (Fragment) OS=Homo sapiens OX=9606 PE=2 SV=1	1	1	1	1	734	82.2	8.28	1.62221e+06
O94776	Metastasis-associated protein MTA2 OS=Homo sapiens OX=9606 GN=MTA2 PE=1 SV=1	1	1	1	1	668	75	9.66	3.75826e+06
A4UGR9	Xin actin-binding repeat-containing protein 2 OS=Homo sapiens OX=9606 GN=XIRP2 PE=1 SV=2	0	1	1	1	3374	382.1	6.38
A0A7S5BYD4	IGH c487_heavy_IGHV1-69_IGHD4-23_IGHJ6 (Fragment) OS=Homo sapiens OX=9606 PE=2 SV=1	6	1	1	1	125	13.5	6.6	13010903
H7C462	BUD13 homolog (Fragment) OS=Homo sapiens OX=9606 GN=BUD13 PE=1 SV=1	9	1	1	1	118	13	9.8	1.42429e+06
Q3ZCW5	Succinate-CoA ligase subunit beta (Fragment) OS=Homo sapiens OX=9606 GN=SUCLG2 PE=2 SV=1	2	1	1	1	362	38.7	5.31	1.32175e+06
E5RHT6	ADP-ribosylation factor GTPase-activating protein 1 (Fragment) OS=Homo sapiens OX=9606 GN=ARFGAP1 PE=1 SV=2	6	1	1	1	244	26.5	6.6
A8K9T9	Formylglycinamide ribonucleotide amidotransferase OS=Homo sapiens OX=9606 PE=2 SV=1	1	1	1	1	1338	144.6	5.8	1142758
Q6IPW8	GLT25D1 protein (Fragment) OS=Homo sapiens OX=9606 GN=GLT25D1 PE=2 SV=1	4	1	1	1	222	26	8.25
A0A5C2G2D7	IGL c2606_light_IGKV2-30_IGKJ1 (Fragment) OS=Homo sapiens OX=9606 PE=2 SV=1	6	1	1	1	112	12.4	7.99
F8WF02	Pyruvate dehydrogenase E1 component subunit beta OS=Homo sapiens OX=9606 GN=PDHB PE=1 SV=1	3	1	1	1	251	27.6	7.9	781037
B4E3H1	cDNA FLJ53284, highly similar to Supervillin OS=Homo sapiens OX=9606 PE=2 SV=1	1	1	1	1	1128	127.3	6.73	1.57532e+06
Q9H9L3	Interferon-stimulated 20 kDa exonuclease-like 2 OS=Homo sapiens OX=9606 GN=ISG20L2 PE=1 SV=1	4	1	1	1	353	39.1	9.94	678712
B4DFM5	Vacuolar proton pump subunit B OS=Homo sapiens OX=9606 PE=2 SV=1	3	1	1	1	385	43.2	5.33
