# Supplementary material for: LIMA1 links the E3 ubiquitin ligase RNF40 to lipid metabolism
Source: Cell Death Discov. 2024 Jun 22;10:298. doi: 10.1038/s41420-024-02072-6 (PMC11193757; doi:10.1038/s41420-024-02072-6)
Supplement: Supplementary file 8 — Supplementary data set 3 [file 41420_2024_2072_MOESM8_ESM.xls]

## Sheet: Sheet1
Compound_ID	Name	Formula	Molecular Weight	RT [min]	lipidmaps_Results	lipidblast_Results	pos_W1	pos_W2	pos_W3	pos_V1	pos_V2	pos_V3	FC	log2FC	Pvalue	ROC	VIP	Lipid Subclass
Com_1000_pos	Cer-NS (d18:1/23:0)	C41 H81 N O3	635.624	15.672	Partial match	Full match	1.91588e+08	1.77742e+08	1.45158e+08	1.79315e+08	2.39706e+08	1.67338e+08	0.877429	-0.188646	0.419251	0.666667	0.701996	Cer
Com_10011_pos	N~2~-(3-Hydroxy-14-methylpentadecanoyl)ornithine	C21 H42 N2 O4	386.315	1.854	Full match	No results	981138	787515	879047	915233	1.06303e+06	736732	0.975213	-0.0362104	0.893323	0.555556	0.367164	-
Com_10013_pos	3-hydroxyeicosanoylcarnitine	C27 H53 N O5	471.393	5.144	Full match	No results	980740	871394	805539	528016	691422	490517	1.55424	0.636205	0.0307701	1	2.1666	FA
Com_1001_pos	(2S,3R)-2-[(2Z,5Z)-2,5-Octadien-1-yl]-3-undecyloxirane	C21 H38 O	306.293	14.358	Full match	No results	2.18644e+08	1.93418e+08	1.75974e+08	1.77312e+08	1.98369e+08	1.42801e+08	1.13415	0.181614	0.328033	0.666667	0.399516	-
Com_10022_pos	N-[(2S,3R,4E,6E)-1,3-Dihydroxy-4,6-tetradecadien-2-yl]hexadecanamide	C30 H57 N O3	479.435	15.884	Full match	No results	58912.4	48478.1	1.05469e+06	72907.3	74242.6	59057.7	5.63547	2.49454	0.531295	0.666667	1.02975	-
Com_10026_pos	beta-D-galactosyl-(1<->1')-N-hexacosanoylsphinganine	C50 H99 N O8	841.733	15.983	Full match	No results	154735	419003	270412	257193	370671	923474	0.544143	-0.877941	0.326798	0.666667	1.16601	-
Com_1002_pos	SM (d24:1/14:1)	C43 H85 N2 O6 P	756.617	12.627	Partial match	Full match	2.01562e+08	1.5049e+08	1.46956e+08	1.455e+08	2.39083e+08	1.31083e+08	0.967696	-0.0473743	0.973637	0.666667	0.341692	SM
Com_10034_pos	2,3-Bis[(9Z)-9-tetradecenoyloxy]propyl (9Z)-9-pentadecenoate	C46 H82 O6	730.608	10.7	Full match	No results	968212	590309	599830	739516	577782	530264	1.16822	0.224307	0.516361	0.777778	0.711799	-
Com_10036_pos	2-linoleoyl-sn-glycero-3-phosphoethanolamine	C23 H44 N O7 P	477.286	2.433	Full match	No results	489651	550515	1.04656e+06	653670	916916	546981	0.985437	-0.0211648	0.868427	0.555556	0.101696	PE
Com_1003_pos	SM (d30:3/14:0)	C49 H95 N2 O6 P	838.693	14.617	No results	Full match	2.18448e+08	1.51234e+08	1.21749e+08	1.37502e+08	1.47827e+08	8.62565e+07	1.32252	0.403292	0.313063	0.777778	1.34036	SM
Com_10061_pos	3-O-acetylhyrtiosterol	C31 H50 O5	502.365	7.14	Full match	No results	898565	726336	519853	633178	627042	536867	1.19346	0.255152	0.438101	0.666667	0.59955	-
Com_10064_pos	Amide C22	C22 H45 N O	339.351	8.096	Full match	No results	948653	388825	376368	442967	308300	590043	1.27774	0.353596	0.642624	0.444444	0.598391	-
Com_1006_pos	CL (14:0-22:3-18:0-18:3)	C81 H146 O17 P2	1470.03	16.642	No results	Invalid mass	1.96802e+08	1.93979e+08	1.68687e+08	1.76148e+08	1.78287e+08	1.36365e+08	1.13991	0.188925	0.264132	0.777778	0.724304	CL
Com_10085_pos	(7Z,10Z)-hexadecadienoylcarnitine	C23 H41 N O4	395.304	1.864	Full match	No results	263781	189518	167153	208826	198502	885083	0.480073	-1.05867	0.422634	0.777778	1.19822	-
Com_10102_pos	C18-Carnitine	C25 H49 N O4	427.367	4.381	Full match	No results	921379	770118	706627	739407	769170	616540	1.12847	0.174364	0.3154	0.777778	0.905089	-
Com_10107_pos	PC(22:0/18:3(9Z,12Z,15Z))	C48 H90 N O8 P	839.641	10.346	Full match	No results	733062	671978	509706	602233	824334	511982	0.987722	-0.0178233	0.982863	0.444444	0.317667	PC
Com_10115_pos	ascr33	C25 H46 O6	442.328	7.153	Full match	No results	861307	614859	703295	841216	999843	685173	0.862732	-0.213015	0.37812	0.666667	0.824631	-
Com_10161_pos	2,3-Bis[(9Z)-9-tetradecenoyloxy]propyl (9Z)-9-nonadecenoate	C50 H90 O6	786.672	15.765	Full match	No results	882097	432030	530408	459755	412228	477407	1.36694	0.45095	0.333248	0.777778	1.13517	-
Com_10175_pos	Triolein	C57 H104 O6	884.781	16.007	Full match	No results	874875	403976	474521	535783	664467	466708	1.05184	0.0729144	0.991172	0.555556	0.366581	-
Com_10184_pos	TG(16:1(9Z)/16:1(9Z)/18:0)[iso3]	C53 H98 O6	830.732	15.003	Full match	No results	870798	528128	560250	766958	824698	574189	0.904578	-0.144683	0.588031	0.666667	0.881595	TAG
Com_1018_pos	TAG (16:0-16:0-20:5)	C55 H96 O6	852.721	17.109	Partial match	Full match	8.33333e+07	1.26686e+08	1.38529e+08	6.16373e+07	6.53146e+07	1.99252e+08	1.0685	0.0955849	0.664782	0.666667	0.353165	TAG
Com_10204_pos	(9Z)-9-Hexadecenenitrile	C16 H29 N	235.23	1.565	Full match	No results	830422	647239	639692	938828	678471	677185	0.922802	-0.115908	0.614426	0.777778	0.54322	-
Com_10211_pos	N-(2-hydroxytricontanoyl)phytosphingosine	C48 H97 N O5	767.738	16.871	Full match	No results	612991	484497	305569	613573	793663	501944	0.7349	-0.444379	0.257697	0.888889	1.63728	-
Com_1022_pos	TAG (18:0-18:1-21:1)	C60 H112 O6	913.847	18.149	No results	Invalid mass	1.02895e+08	1.26477e+08	1.8909e+08	9.98747e+07	7.56398e+07	1.9859e+08	1.11857	0.161651	0.655706	0.666667	0.376332	TAG
Com_1029_pos	TAG (16:0-16:0-17:0)	C52 H100 O6	837.779	17.941	No results	Invalid mass	1.79009e+08	1.83575e+08	2.00801e+08	1.11017e+08	1.43443e+08	1.95497e+08	1.25209	0.324339	0.263061	0.777778	0.305659	TAG
Com_1031_pos	SM (d14:1/21:1)	C40 H79 N2 O6 P	714.568	10.573	Partial match	Full match	2.04593e+08	1.4972e+08	1.37014e+08	1.07137e+08	1.62756e+08	9.6572e+07	1.34072	0.423006	0.208589	0.777778	1.2791	SM
Com_10336_pos	4-(Stearoylamino)butanoic acid	C22 H43 N O3	369.325	6.754	Full match	No results	760068	200357	152665	159505	128737	234953	2.12749	1.08915	0.405814	0.666667	0.853184	-
Com_10365_pos	Ubiquinone 9	C54 H82 O4	794.623	16.079	Full match	No results	494712	428773	432486	245041	422771	578921	1.08762	0.121172	0.631686	0.666667	0.468138	-
Com_10388_pos	1-Cyano-2-methyl-2-propen-1-yl icosanoate	C25 H45 N O2	391.346	7.928	Full match	No results	726791	521371	538994	207551	360669	421727	1.80531	0.852243	0.0830352	1	2.02403	-
Com_10394_pos	.beta.-Estradiol	C18 H24 O2	272.178	2.12	Full match	No results	718072	484596	475579	405688	460829	378322	1.34816	0.430995	0.157581	1	1.39901	-
Com_10397_pos	Synaptamide	C24 H37 N O2	371.283	2.961	Full match	No results	714700	573363	691049	733734	783195	531713	0.966061	-0.0498143	0.865296	0.666667	0.275814	-
Com_10415_pos	Methyl (3beta)-3,19,23,24-tetrahydroxyurs-12-en-28-oate	C31 H50 O6	518.362	8.878	Full match	No results	700897	212894	189857	258517	195528	192312	1.70749	0.771877	0.485564	0.555556	0.853068	-
Com_10421_pos	1-nonadecanoyl-sn-glycero-3-phosphocholine	C27 H56 N O7 P	537.381	8.916	Full match	No results	621958	645185	707707	567281	531274	389589	1.32706	0.408229	0.114803	1	1.73475	PC
Com_1042_pos	SM (d18:0/22:0)	C45 H93 N2 O6 P	788.679	14.931	Partial match	Full match	2.01843e+08	1.25978e+08	1.16803e+08	1.65181e+08	1.73512e+08	1.02935e+08	1.00679	0.00975687	0.992977	0.444444	0.359201	SM
Com_10442_pos	(3beta)-Cholesta-5,24-dien-3-yl beta-D-glucopyranoside	C33 H54 O6	546.392	10.063	Full match	No results	500529	168467	236721	304136	169111	304829	1.16405	0.219151	0.843275	0.555556	0.178565	-
Com_10457_pos	5-[(8Z,11Z,14Z)-8,11,14-Nonadecatrien-1-yl]-1,3-benzenediol	C25 H38 O2	370.287	2.133	Full match	No results	54287	145935	371350	55941.5	726114	48829	0.687908	-0.539712	0.906489	0.555556	0.158516	-
Com_10461_pos	(3beta,22alpha)-Spirosol-5-en-3-ol	C27 H43 N O2	413.33	2.057	Full match	No results	660797	421625	368772	423278	457654	378355	1.15239	0.204632	0.595386	0.555556	0.747964	-
Com_10464_pos	Anandamide	C22 H37 N O2	347.283	3.173	Full match	No results	602263	608952	508075	677102	689567	501211	0.92045	-0.119588	0.566196	0.666667	0.689845	-
Com_10468_pos	1,2-di-(7Z,10Z,13Z,16Z-docosatetraenoyl)-sn-glycerol	C47 H76 O5	720.568	15.068	Full match	No results	378990	379145	419978	469391	405880	550793	0.82613	-0.27556	0.160713	0.888889	1.9548	-
Com_10485_pos	PC (16:0/19:1)	C43 H84 N O8 P	773.597	15.09	Partial match	Full match	453964	284772	247237	704626	397204	228027	0.741413	-0.43165	0.579196	0.555556	0.486946	PC
Com_10493_pos	Arachidonoyl-N,N-dimethyl amide	C22 H37 N O	331.288	13.294	Full match	No results	468023	554966	689364	605346	526023	438738	1.0906	0.125117	0.601617	0.666667	0.72555	-
Com_104_pos	1,2-Dioleoyl-sn-glycerol	C39 H72 O5	620.539	14.322	Full match	No results	3.68896e+09	3.22587e+09	3.45242e+09	4.21333e+09	4.98155e+09	4.01125e+09	0.785033	-0.349175	0.046437	1	1.28055	-
Com_10500_pos	MFCD02259287	C23 H49 N2 O5 P	464.339	9.341	Full match	No results	624192	578050	586732	506111	464065	327116	1.37901	0.463628	0.122821	1	1.9885	-
Com_10528_pos	Triglyceride POO,sn	C55 H102 O6	858.764	15.634	Full match	No results	486949	281379	405555	454799	324530	260666	1.12874	0.174712	0.620141	0.666667	0.608441	-
Com_10530_pos	bendigole E	C23 H32 O4	372.229	1.865	Full match	No results	56194	44745.6	47671.7	60353.5	47435.1	558136	0.223166	-2.16381	0.385944	0.777778	1.35322	-
Com_10536_pos	Daunorubicinol	C27 H31 N O10	529.195	2.159	Full match	No results	385388	430087	594271	336819	630452	108855	1.31002	0.389589	0.448734	0.666667	1.07667	-
Com_10545_pos	Linoleyl carnitine	C25 H45 N O4	423.336	2.686	Full match	No results	565553	477595	464346	380271	374682	306687	1.41997	0.505859	0.0197672	1	2.3253	-
Com_10550_pos	PC (18:2/20:5)	C46 H78 N O8 P	803.539	9.528	No results	Invalid mass	555137	116182	76354.7	90865.4	136844	19413.8	3.02551	1.59718	0.301133	0.666667	1.41218	PC
Com_10565_pos	PC (13:1/20:5)	C41 H70 N O8 P	735.484	9.64	Partial match	Full match	457495	492463	384535	346952	364853	252969	1.38322	0.468028	0.0825432	1	1.91609	PC
Com_105_pos	TAG (16:1-18:0-18:1)	C55 H102 O6	880.753	17.156	No match	Invalid mass	1.61544e+09	2.21138e+09	2.20579e+09	1.39414e+09	8.10771e+08	4.64819e+09	0.880273	-0.183976	0.819834	0.666667	0.313297	TAG
Com_10620_pos	(2R)-2-Hydroxy-3-(octadecyloxy)propyl methyl hydrogen phosphate	C22 H47 O6 P	438.311	7.457	Full match	No results	411299	175126	87255.8	44661.5	89135	116421	2.69238	1.42888	0.189953	0.777778	1.49205	-
Com_1067_pos	PE (16:0e/16:1)	C37 H74 N O7 P	675.521	13.302	Partial match	Full match	1.8141e+08	1.23051e+08	1.1993e+08	1.70837e+08	1.75693e+08	1.20684e+08	0.908344	-0.13869	0.6063	0.555556	0.463225	PE
Com_1074_pos	DG(20:4(5Z,8Z,11Z,14Z)/20:4(5Z,8Z,11Z,14Z)/0:0)	C43 H68 O5	664.505	13.298	Full match	No results	1.11383e+08	8.67353e+07	8.57897e+07	1.69869e+08	1.15544e+08	1.30198e+08	0.68311	-0.549811	0.0624168	1	1.16754	DAG
Com_1081_pos	(9Z)-9-Octadecenamide	C18 H35 N O	281.272	12.254	Full match	No results	1.87084e+08	1.27859e+08	1.56087e+08	1.54957e+08	1.73436e+08	1.32543e+08	1.0219	0.0312537	0.913562	0.555556	0.287019	-
Com_1083_pos	TAG (15:1-16:0-18:1)	C52 H96 O6	833.748	17.212	No results	Invalid mass	5.71809e+07	1.16292e+08	1.1746e+08	6.43122e+07	5.67913e+07	1.77531e+08	0.974211	-0.0376936	0.893883	0.555556	0.245164	TAG
Com_108_pos	SM (d16:0/18:0)	C39 H81 N2 O6 P	704.584	11.503	Partial match	Full match	4.74035e+09	3.62919e+09	3.71349e+09	3.24856e+09	3.73289e+09	2.79373e+09	1.23609	0.305786	0.151877	0.777778	1.19617	SM
Com_1093_pos	TAG (16:0-18:1-22:0)	C59 H112 O6	933.874	18.664	No results	Invalid mass	9.73892e+07	5.60677e+07	1.52428e+08	6.10673e+07	6.53809e+07	1.74676e+08	1.01581	0.0226316	0.901395	0.444444	0.109624	TAG
Com_1099_pos	TAG (16:0-18:1-20:4)	C57 H100 O6	902.735	17.301	No match	Invalid mass	7.70495e+07	1.01292e+08	1.07077e+08	5.45087e+07	4.86188e+07	6.2562e+07	1.72261	0.784596	0.0155207	1	1.13513	TAG
Com_109_pos	PC (14:0e/22:4)	C44 H82 N O7 P	767.584	12.086	Partial match	Full match	3.84865e+09	4.34323e+09	2.90246e+09	4.42428e+09	5.00951e+09	3.12619e+09	0.883308	-0.179011	0.55636	0.777778	0.817365	PC
Com_10_pos	PC (22:3e/11:0)	C41 H78 N O7 P	727.555	11.159	Partial match	Full match	3.12935e+10	3.22662e+10	2.22834e+10	2.66033e+10	2.7583e+10	3.11022e+08	1.57518	0.655519	0.41219	0.777778	1.277	PC
Com_1100_pos	(2R)-1-(Octadecyloxy)-3-(phosphonooxy)-2-propanyl henicosanoate	C42 H85 O7 P	732.607	12.335	Full match	No results	1.68383e+08	1.54287e+08	1.55643e+08	1.61519e+08	1.93669e+08	1.47847e+08	0.950855	-0.0727031	0.638658	0.555556	0.455309	-
Com_1105_pos	3-(Dodecanoyloxy)-1,2-propanediyl (9Z,9'Z)bis(-9-tetradecenoate)	C43 H78 O6	690.581	15.36	Full match	No results	3.87255e+07	5.51581e+07	5.93357e+07	7.59006e+07	5.18539e+07	1.725e+08	0.510298	-0.970587	0.25124	0.777778	1.21555	-
Com_110_pos	TAG (18:1-18:1-18:3)	C57 H100 O6	897.78	17.157	No results	Invalid mass	1.66436e+09	2.0619e+09	2.10312e+09	1.3024e+09	5.57155e+08	4.4483e+09	0.924146	-0.113807	0.700912	0.666667	0.470829	TAG
Com_1118_pos	PE (19:1/19:2)	C43 H80 N O8 P	769.563	13.663	Partial match	Full match	1.77956e+08	1.364e+08	1.27481e+08	1.22881e+08	1.29823e+08	8.70164e+07	1.30059	0.379168	0.176062	0.888889	1.70891	PE
Com_1119_pos	PE (16:2e/16:0)	C37 H72 N O7 P	673.505	12.12	Partial match	Full match	1.77949e+08	1.28175e+08	1.13617e+08	1.37443e+08	1.47386e+08	1.04919e+08	1.07695	0.106957	0.717573	0.444444	0.59831	PE
Com_1127_pos	TAG (17:1-18:1-18:2)	C56 H100 O6	885.78	17.251	No results	Invalid mass	4.08498e+07	8.97662e+07	8.7544e+07	3.74336e+06	3.18863e+07	1.66927e+08	1.07703	0.107064	0.490666	0.666667	0.91668	TAG
Com_112_pos	PC (14:0e/22:2)	C44 H86 N O7 P	771.615	13.264	Partial match	Full match	4.56791e+09	3.43044e+09	3536006474	3.75191e+09	4.04093e+09	3.08919e+09	1.05994	0.0839893	0.667958	0.444444	0.452287	PC
Com_1139_pos	1-oleoyl-2-linoleoyl-sn-glycerol	C39 H70 O5	618.521	15.11	Full match	No results	1.1635e+08	1.05175e+08	8.36741e+07	1.88749e+08	1.86157e+08	1.24431e+08	0.611208	-0.710264	0.0506458	1	1.87037	-
Com_113_pos	PS (17:0/19:1)	C42 H80 N O10 P	789.553	12.963	Partial match	Full match	4.44748e+09	3.30993e+09	3.82339e+09	3.80135e+09	2.46552e+09	2.97456e+09	1.25314	0.325548	0.206688	0.888889	0.993784	PS
Com_1144_pos	1-PALMITOYL-2-OLEOYL-SN-GLYCERO-3-(PHOSPHO-RAC-(1-GLYCEROL))	C40 H77 O10 P	748.525	11.376	Full match	No results	1.70107e+08	1.41329e+08	1.43417e+08	1.17446e+08	1.18976e+08	8.83919e+07	1.40035	0.485789	0.0503493	1	1.96418	-
Com_1147_pos	PC (18:5e/22:6)	C48 H76 N O7 P	809.521	10.668	No match	Invalid mass	1.12035e+08	1.0668e+08	1.30565e+08	9.89311e+07	8.41343e+07	8.46945e+07	1.30445	0.383445	0.0312421	1	1.14045	PC
Com_1156_pos	PC (16:0e/15:0)	C39 H80 N O7 P	705.568	12.259	Partial match	Full match	1.66982e+08	1.08436e+08	9.57568e+07	1.44826e+08	1.53581e+08	8.06008e+07	0.979332	-0.0301299	0.968682	0.444444	0.486314	PC
Com_1158_pos	DAG (18:0/20:4)	C41 H72 O5	661.565	14.347	No results	Invalid mass	7.70819e+07	7.08507e+07	7.37048e+07	1.40095e+08	1.026e+08	1.17881e+08	0.614676	-0.702102	0.0268453	1	2.26417	DAG
Com_115_pos	SM (d15:0/27:1)	C47 H95 N2 O6 P	814.695	15.408	Partial match	Full match	4.32297e+09	3.39756e+09	3.00655e+09	2.57681e+09	3.08648e+09	2.05373e+09	1.39006	0.475142	0.106054	0.888889	1.59319	SM
Com_1161_pos	PC (20:0/22:6)	C50 H88 N O8 P	861.625	12.171	Partial match	Full match	1.6253e+08	1.15238e+08	1.14429e+08	1.15093e+08	1.3019e+08	2.44152e+07	1.45421	0.540232	0.388557	0.666667	1.27437	PC
Com_1162_pos	DG(18:2(9Z,12Z)/20:0/0:0)[iso2]	C41 H76 O5	648.57	15.054	Full match	No results	9.53924e+07	1.15245e+08	1.03553e+08	1.80167e+08	1.53835e+08	1.32506e+08	0.673496	-0.570259	0.0277223	1	1.92626	DAG
Com_1163_pos	PC (22:6e/20:0)	C50 H90 N O7 P	847.647	14.2	Partial match	Full match	1.2468e+08	1.32599e+08	1.19363e+08	1.50177e+08	1.79635e+08	1.01033e+08	0.874192	-0.193978	0.593375	0.666667	0.860693	PC
Com_1169_pos	SM (d14:1/25:0)	C44 H89 N2 O6 P	772.647	14.268	Partial match	Full match	1.62453e+08	1.334e+08	7.53093e+07	1.10848e+08	1.71658e+08	1.24558e+08	0.911803	-0.133206	0.669349	0.444444	0.721814	SM
Com_116_pos	PE (19:2/19:2)	C43 H78 N O8 P	767.548	12.834	Partial match	Full match	1.75056e+08	3.18282e+09	3.42067e+09	3.74249e+09	3.46439e+09	3.01247e+09	0.663305	-0.592257	0.411966	0.777778	1.29713	PE
Com_1172_pos	TAG (18:0-18:1-19:0)	C58 H110 O6	919.858	18.2	No results	Invalid mass	1.3643e+08	1.40495e+08	1.75846e+08	7.02878e+07	8.95091e+07	1.50568e+08	1.45883	0.544815	0.192353	0.777778	0.711272	TAG
Com_1174_pos	TAG (17:0-18:1-18:1)	C56 H104 O6	894.766	17.856	No match	Invalid mass	7.57557e+07	1.18871e+08	1.15938e+08	7.3675e+07	7.66491e+07	1.54054e+08	1.02033	0.0290311	0.841161	0.555556	0.183383	TAG
Com_1178_pos	(9Z,11R,12Z,15Z)-11-(Nonadecanoyloxy)-9,12,15-octadecatrienoic acid	C37 H66 O4	574.497	10.483	Full match	No results	9.3095e+07	7.89382e+07	9.99277e+07	9.97289e+07	1.20835e+08	7.90288e+07	0.907767	-0.139606	0.580739	0.666667	0.334344	-
Com_117_pos	TAG (16:0-16:0-18:0)	C53 H102 O6	851.795	18.099	No match	Invalid mass	2.42307e+09	2.89909e+09	3.48807e+09	1.78872e+09	2.20685e+09	3.95078e+09	1.10872	0.14889	0.605401	0.666667	0.166435	TAG
Com_1184_pos	TAG (18:1-18:1-22:5)	C61 H104 O6	954.764	17.295	No match	Invalid mass	7.14277e+07	8.93357e+07	9.85341e+07	6.73796e+07	5.24885e+07	1.52282e+08	0.952774	-0.0697935	0.88995	0.666667	0.225359	TAG
Com_1187_pos	TAG (16:0-16:0-22:1)	C57 H108 O6	910.798	18.356	No match	Invalid mass	6.52621e+07	8.87802e+07	1.144e+08	4.55258e+07	4.94846e+07	1.50849e+08	1.09185	0.126775	0.635808	0.666667	0.344535	TAG
Com_1194_pos	PC (22:6e/18:4)	C48 H78 N O7 P	811.536	11.87	No match	Invalid mass	1.4503e+08	1.2145e+08	1.09953e+08	1.25678e+08	1.44094e+08	1.12895e+08	0.983708	-0.0236986	0.874865	0.555556	0.539922	PC
Com_11_pos	SM (d16:0/18:1)	C39 H79 N2 O6 P	702.569	10.993	Partial match	Full match	3.51107e+10	3.21172e+10	31154434976	2.9254e+10	3.08322e+10	2.38322e+10	1.17236	0.229412	0.160798	1	0.973232	SM
Com_1205_pos	DAG (18:1/20:4)	C41 H70 O5	659.55	13.311	No results	Invalid mass	1.03082e+08	8.32891e+07	1.01846e+08	1.45467e+08	1.59027e+08	1.46041e+08	0.639724	-0.644478	0.0125845	1	2.18718	DAG
Com_1211_pos	SM (d21:3/21:1)	C47 H89 N2 O6 P	808.646	12.7	No results	Full match	1.33021e+08	1.14799e+08	1.09455e+08	1.10516e+08	1.32624e+08	9.81955e+07	1.0467	0.0658472	0.663864	0.666667	0.288708	SM
Com_1215_pos	1-Palmitoleoyl-2-oleoyl-sn-glycerol	C37 H68 O5	592.507	13.346	Full match	No results	1.10064e+08	6.80378e+07	6.56897e+07	1.48805e+08	1.08254e+08	1.43754e+08	0.608244	-0.717277	0.0696115	0.888889	1.58569	-
Com_1216_pos	PC (15:1/20:4)	C43 H76 N O8 P	765.531	12.192	Partial match	Full match	1.03763e+08	4.12818e+07	7.51206e+07	1.65319e+08	1.11659e+08	1.03127e+08	0.579222	-0.787811	0.146775	0.888889	1.89568	PC
Com_1222_pos	ACar 20:1	C27 H52 N O4	453.383	4.93	No match	Invalid mass	1.39628e+08	1.37841e+08	1.29509e+08	9.25356e+07	1.10949e+08	8.55716e+07	1.40796	0.493602	0.0364577	1	1.85033	ACar
Com_1224_pos	PC (18:2/19:2)	C45 H82 N O8 P	795.576	13.075	Partial match	Full match	1.24819e+08	1.11238e+08	1.13338e+08	1.31582e+08	8.8372e+07	6.67004e+07	1.21887	0.285544	0.353777	0.666667	0.808737	PC
Com_122_pos	PE (16:0e/22:6)	C43 H76 N O7 P	749.537	12.208	Partial match	Full match	4.02204e+09	3.04359e+09	2.84589e+09	3.21014e+09	3.61965e+09	2.62835e+09	1.04793	0.0675487	0.771653	0.444444	0.538399	PE
Com_1235_pos	PC (21:1/21:1)	C50 H96 N O8 P	869.688	15.22	Partial match	Full match	1.47228e+08	8.68019e+07	7.59311e+07	6.19979e+07	7.53056e+07	6.19164e+07	1.55587	0.637724	0.175595	1	1.78541	PC
Com_1241_pos	PC (18:0/19:1)	C45 H88 N O8 P	801.624	13.791	Partial match	Full match	1.21699e+08	9.67083e+07	1.0587e+08	1.35059e+08	1.37756e+08	8.31191e+07	0.91106	-0.134382	0.71669	0.666667	0.43803	PC
Com_1243_pos	(2S,3R)-2-Amino-17-methyl-1,3-octadecanediol	C19 H41 N O2	315.314	1.992	Full match	No results	1.142e+08	7.97758e+07	8.36562e+07	1.59543e+08	1.02895e+08	8.67396e+07	0.795101	-0.33079	0.39447	0.777778	1.07731	-
Com_1248_pos	TAG (18:1-18:1-20:5)	C59 H100 O6	926.735	17.04	No match	Invalid mass	3.86913e+07	6.0036e+07	6.53371e+07	3.16234e+07	2.27699e+07	1.38073e+08	0.852433	-0.230342	0.826883	0.666667	0.310059	TAG
Com_1252_pos	1-icosanoyl-2-[(5Z,8Z,11ZZ,14Z,17Z)-eicosapentaenoyl]-sn-glycerol	C43 H74 O5	670.554	14.383	Full match	No results	9.06812e+07	1.00526e+08	9.84764e+07	1.48883e+08	1.41617e+08	1.08441e+08	0.726132	-0.461697	0.0752881	1	1.71411	-
Com_1258_pos	TAG (18:1-18:2-18:2)	C57 H100 O6	875.796	16.943	No results	Invalid mass	3.95264e+07	5.93292e+07	6.35218e+07	3.60116e+07	3.48322e+07	1.3511e+08	0.788417	-0.342969	0.934127	0.666667	0.107903	TAG
Com_126_pos	PC (20:4e/16:1)	C44 H80 N O7 P	765.568	11.842	Partial match	Full match	2.3424e+09	1.33471e+09	3.06359e+09	3.81348e+09	4.27769e+09	1.6605e+09	0.691236	-0.53275	0.421603	0.777778	1.10141	PC
Com_1286_pos	PG(18:1(9Z)/20:4(5Z,8Z,11Z,14Z))	C44 H77 O10 P	796.523	11.881	Full match	No results	1.20922e+08	1.07015e+08	1.06851e+08	1.07762e+08	1.43335e+08	1.10797e+08	0.9251	-0.112318	0.530716	0.777778	0.704914	PG
Com_1289_pos	PE (18:0e/22:5)	C45 H82 N O7 P	779.585	14.104	Partial match	Full match	1.05957e+08	9.75101e+07	7.76447e+07	1.25234e+08	1.27245e+08	8.94553e+07	0.822121	-0.282577	0.267256	0.777778	1.3404	PE
Com_128_pos	PE (16:1e/20:4)	C41 H74 N O7 P	723.521	12.148	Partial match	Full match	3.89423e+09	2836470250	2.61017e+09	3.15842e+09	3.47712e+09	2.63962e+09	1.00708	0.0101854	0.990787	0.555556	0.393299	PE
Com_1293_pos	1-stearoyl-2-(4Z,7Z,10Z,13Z,16Z,19Z)-docosahexaenoyl-sn-glycerol	C43 H72 O5	668.54	14.1	Full match	No results	8.929e+07	9.99566e+07	7.70539e+07	1.43234e+08	1.29568e+08	1.15758e+08	0.685354	-0.545078	0.0188414	1	1.67553	-
Com_1295_pos	TAG (15:1-18:0-18:1)	C54 H100 O6	861.779	17.215	No results	Invalid mass	6.42312e+07	9.87216e+07	1.1048e+08	5.37455e+07	7.23321e+07	1.29555e+08	1.06963	0.0971135	0.741016	0.555556	0.299439	TAG
Com_12_pos	2,3-Dipalmito-1-olein	C53 H100 O6	832.753	17.743	Full match	No results	2.56128e+10	2.55772e+10	2.85491e+10	1.93876e+10	2.35325e+10	3.2679e+10	1.05476	0.0769191	0.672884	0.666667	0.224814	-
Com_1300_pos	PC (17:0/20:4)	C45 H82 N O8 P	795.577	11.915	Partial match	Full match	1.35143e+08	8.70136e+07	8.98286e+07	1.08851e+08	1.33714e+08	8.15007e+07	0.962721	-0.0548098	0.857372	0.444444	0.501159	PC
Com_1301_pos	PC (18:5e/19:1)	C45 H80 N O7 P	777.565	11.4	Partial match	Full match	1.25124e+08	9.51802e+07	1.18369e+08	1.39113e+08	1.47474e+08	1.09753e+08	0.8545	-0.226847	0.273611	0.777778	0.942488	PC
Com_1302_pos	Coenzyme Q10	C59 H90 O4	862.686	16.769	Full match	No results	7.65509e+07	9.06996e+07	8.97251e+07	5.36731e+07	5.48116e+07	1.28419e+08	1.08472	0.117328	0.622791	0.666667	0.390852	-
Com_1311_pos	PC (16:1/22:6)	C46 H78 N O8 P	803.547	9.873	Partial match	Full match	7.14125e+07	4.8596e+07	8.79798e+07	8.98385e+07	1.01553e+08	5.92813e+07	0.829721	-0.269302	0.468705	0.777778	0.61536	PC
Com_1313_pos	PC (18:4e/24:1)	C50 H92 N O7 P	849.668	14.902	No match	Invalid mass	1.32905e+08	1.02455e+08	1.27033e+08	1.14298e+08	1.0336e+08	8.9096e+07	1.18138	0.240472	0.200976	0.777778	0.595131	PC
Com_1319_pos	PC (14:0e/2:0)	C24 H50 N O7 P	495.333	2.714	Partial match	Full match	1.31011e+08	8.55046e+07	1.13948e+08	9.67762e+07	1.24203e+08	1.06435e+08	1.00931	0.0133725	0.99616	0.555556	0.274476	PC
Com_1336_pos	(2R)-1-(Icosyloxy)-3-(phosphonooxy)-2-propanyl stearate	C41 H83 O7 P	718.591	11.683	Full match	No results	1.26233e+08	1.07152e+08	9.47049e+07	9.83945e+07	1.13842e+08	7.35621e+07	1.14798	0.199092	0.399125	0.666667	0.959763	-
Com_1348_pos	LysoPC(P-18:0)	C26 H54 N O6 P	507.37	6.013	Full match	No results	1.23942e+08	9.12807e+07	1.03708e+08	1.00675e+08	7.71965e+07	8.31729e+07	1.22175	0.288948	0.170711	0.888889	1.02587	PC
Com_1349_pos	PC (19:0/20:1)	C47 H92 N O8 P	847.652	13.929	No results	Invalid mass	4.73138e+07	3.70181e+07	8.10273e+07	1.16514e+08	3.44824e+07	1.06085e+08	0.643219	-0.636618	0.474786	0.666667	1.06591	PC
Com_1351_pos	PC (18:0e/20:0)	C46 H94 N O7 P	803.679	15.891	Partial match	Full match	9.3768e+07	5.33995e+07	5.21815e+07	1.35467e+08	1.31738e+08	6.53408e+07	0.599463	-0.738256	0.18181	0.888889	1.69378	PC
Com_135_pos	PC (18:1/22:6)	C48 H82 N O8 P	831.578	11.025	Partial match	Full match	2.61619e+09	3.24364e+09	3.84057e+09	2.37354e+09	3.82124e+09	3.24746e+09	1.02734	0.0389155	0.859758	0.444444	0.203507	PC
Com_1360_pos	TAG (18:1-18:1-19:0)	C58 H108 O6	917.842	18.073	No results	Invalid mass	6.21488e+07	1.12714e+08	1.25106e+08	8.73035e+07	5.71151e+07	4.77631e+07	1.56086	0.642337	0.200954	0.888889	0.933025	TAG
Com_1366_pos	PC (18:0/19:0)	C45 H90 N O8 P	803.626	13.781	No results	Invalid mass	5.83438e+07	5.35734e+07	4.39063e+07	8.70494e+07	8.6677e+07	6.16113e+07	0.662128	-0.594819	0.0507287	1	2.08566	PC
Com_1378_pos	sphinganine	C18 H39 N O2	301.299	2.603	Full match	No results	1.18884e+08	7.14448e+07	6.19169e+07	9.56181e+07	1.02919e+08	6.59298e+07	0.95379	-0.0682571	0.7877	0.555556	0.608326	-
Com_137_pos	PC (19:2/19:2)	C46 H84 N O8 P	809.594	11.82	Partial match	Full match	2.92381e+09	2.25031e+09	3.0184e+09	3.57644e+09	4.01865e+09	8.12621e+07	1.06724	0.0938875	0.538066	0.666667	0.966673	PC
Com_1384_pos	Cer-NDS (d17:0/22:0)	C39 H79 N O3	609.606	15.208	Partial match	Full match	1.41653e+06	6.74459e+07	6.7278e+07	9.47168e+07	9.48888e+07	7.19274e+07	0.520548	-0.941898	0.354814	1	1.47362	Cer
Com_1385_pos	PS (20:1/20:1)	C46 H86 N O10 P	843.6	13.922	Partial match	Full match	1.1593e+08	1.03187e+08	8.59062e+07	1.0356e+08	9.76673e+07	8.11625e+07	1.08015	0.111234	0.548284	0.666667	0.247369	PS
Com_1388_pos	beta-cryptoxanthin laurate	C52 H78 O2	734.604	13.817	Full match	No results	9.2003e+07	6.17364e+07	6.87835e+07	9.13456e+07	1.04329e+08	6.73344e+07	0.846066	-0.241158	0.400992	0.666667	0.896746	-
Com_1392_pos	Cer-NS (d18:2/16:0)	C34 H65 N O3	535.497	11.136	Partial match	Full match	1.10272e+08	9.09394e+07	1.08673e+08	9.28572e+07	1.07583e+08	8.917e+07	1.07	0.0976158	0.469839	0.777778	0.37932	Cer
Com_1393_pos	PC (17:2/17:2)	C42 H76 N O8 P	753.532	10.019	Partial match	Full match	1.16089e+08	7.7751e+07	6.81804e+07	7.52891e+07	8.82808e+07	6.93193e+07	1.12509	0.170035	0.623087	0.555556	0.554054	PC
Com_1396_pos	PC (20:4/20:4)	C48 H80 N O8 P	829.564	10.122	Partial match	Full match	1.15601e+08	1.05833e+08	8.72546e+07	8.55527e+07	1.05457e+08	8.8214e+07	1.10553	0.144734	0.40922	0.777778	0.649137	PC
Com_1412_pos	PC (16:0/17:2)	C41 H78 N O8 P	743.54	11.771	No results	Invalid mass	1.07599e+08	9.81635e+07	8.89354e+07	1.23994e+08	1.02437e+08	8.97485e+07	0.932059	-0.101507	0.592047	0.666667	0.657445	PC
Com_1432_pos	TAG (12:0-18:1-18:1)	C51 H94 O6	824.688	17.025	No match	Invalid mass	3.29588e+07	6.32018e+07	6.65135e+07	3.34852e+07	2.95554e+07	1.04855e+08	0.968898	-0.0455826	0.847576	0.555556	0.269451	TAG
Com_1434_pos	PE (14:0/16:0)	C35 H70 N O8 P	663.484	11.32	Partial match	Full match	9.80905e+07	5.93762e+07	6.70568e+07	9.02828e+07	9.68772e+07	6.73396e+07	0.882215	-0.180797	0.509565	0.666667	0.563829	PE
Com_144_pos	SM (d23:2/13:0)	C41 H81 N2 O6 P	728.585	11.229	Partial match	Full match	3.57336e+09	2.7467e+09	3.02559e+09	3.13699e+09	3.61134e+09	2.76314e+09	0.982567	-0.0253723	0.87979	0.666667	0.291456	SM
Com_1453_pos	PG(16:1(9Z)/20:4(5Z,8Z,11Z,14Z))	C42 H73 O10 P	768.494	11.719	Full match	No results	6.00001e+07	6.48528e+07	7.06926e+07	1.17882e+08	7.56072e+07	8.30854e+07	0.707027	-0.500162	0.12256	1	1.59711	PG
Com_1465_pos	PC (19:0/20:0)	C47 H94 N O8 P	831.657	14.902	No results	Invalid mass	1.01128e+08	7.3016e+07	8.78378e+07	1.11742e+08	9.43495e+06	8.55032e+07	1.26757	0.342067	0.489916	0.555556	1.13545	PC
Com_1467_pos	PE (20:3e/20:2)	C45 H82 N O7 P	779.584	14.432	Partial match	Full match	1.05523e+08	9.6878e+07	7.2576e+07	8.66955e+07	8.89549e+07	6.15819e+07	1.15911	0.213012	0.415745	0.777778	1.13362	PE
Com_1469_pos	SM (d30:2/13:0)	C48 H95 N2 O6 P	826.695	14.691	Partial match	Full match	1.0486e+08	8.37822e+07	7.00621e+07	4.59678e+07	4.55129e+07	3.23959e+07	2.0884	1.0624	0.0109173	1	2.57037	SM
Com_1471_pos	TAG (16:0-18:0-22:6)	C59 H102 O6	923.796	17.569	No results	Invalid mass	2.9946e+07	4.9384e+07	6.32664e+07	2.52083e+07	2.12731e+07	9.96014e+07	0.976133	-0.0348497	0.752089	0.666667	0.300967	TAG
Com_1476_pos	PE (16:2e/22:0)	C43 H84 N O7 P	757.6	15.089	Partial match	Full match	1.0407e+08	7.00209e+07	8.08099e+07	9.88674e+07	1.09884e+08	6.56581e+07	0.928908	-0.106393	0.761092	0.555556	0.626762	PE
Com_1481_pos	PC (14:0e/24:2)	C46 H90 N O7 P	799.648	14.28	Partial match	Full match	1.0367e+08	5.98664e+07	5.32997e+07	8.91205e+07	8.59435e+07	5.04228e+07	0.961637	-0.0564359	0.860665	0.444444	0.507796	PC
Com_1487_pos	DG(18:2(9Z,12Z)/18:3(9Z,12Z,15Z)/0:0)	C39 H66 O5	614.489	13.345	Full match	No results	6.18187e+07	4.70525e+07	3.84206e+07	9.497e+07	6.41199e+07	9.75798e+07	0.573857	-0.801237	0.0450179	1	1.55735	DAG
Com_1488_pos	PC (20:4e/20:0)	C48 H90 N O7 P	823.645	13.855	Partial match	Full match	9.34789e+07	6.99966e+07	7.14212e+07	9.76606e+07	1.0097e+08	7.05758e+07	0.872553	-0.196686	0.42081	0.777778	0.608209	PC
Com_1489_pos	TAG (16:0-18:1-22:6)	C59 H100 O6	926.735	17.195	No match	Invalid mass	3.1723e+07	5.08493e+07	5.8106e+07	3.9152e+07	2.83815e+07	9.73888e+07	0.852998	-0.229386	0.915012	0.555556	0.242889	TAG
Com_1496_pos	HexCer-NS (d18:1/26:1)	C50 H95 N O8	837.708	15.294	Partial match	Full match	8.67126e+07	5.39413e+07	4.90897e+07	1.11347e+08	7.19553e+07	4.95029e+07	0.815031	-0.295073	0.57022	0.666667	0.725757	HexCer
Com_1499_pos	TAG (18:1-18:1-22:6)	C61 H102 O6	952.749	17.173	No match	Invalid mass	3.10217e+07	4.35317e+07	6.04263e+07	3.61683e+07	3.33664e+07	9.64519e+07	0.813196	-0.298325	0.781312	0.444444	0.299559	TAG
Com_14_pos	PC (18:1/18:2)	C44 H82 N O8 P	783.579	11.5	Partial match	Full match	1.6785e+10	3.10124e+10	2.08993e+10	2.21442e+10	2.09662e+10	1.63521e+10	1.15529	0.208257	0.595167	0.444444	0.659582	PC
Com_1504_pos	TAG (15:0-16:0-16:0)	C50 H96 O6	809.748	17.616	No match	Invalid mass	6.82092e+07	5.61473e+07	7.94819e+07	5.16564e+07	6.71184e+07	9.6088e+07	0.94869	-0.0759907	0.892821	0.555556	0.0481207	TAG
Com_1514_pos	N-isovaleryl-L-homoserine lactone	C9 H15 N O3	185.105	0.93	Full match	No results	9.95001e+07	5.74378e+07	7.83629e+07	5.72642e+07	6.42474e+07	6.57478e+07	1.25655	0.329468	0.325011	0.777778	0.787033	-
Com_1518_pos	PS (18:0/18:0)	C42 H82 N O10 P	791.581	13.077	No match	Invalid mass	4.34085e+06	4.52086e+07	6.3727e+07	8.79527e+07	6.96554e+07	6.64412e+07	0.505587	-0.983969	0.302363	1	1.40055	PS
Com_151_pos	PC (20:4e/18:2)	C46 H82 N O7 P	791.583	11.899	Partial match	Full match	3.26366e+09	2.48526e+09	3.13981e+09	2.5256e+09	3.67153e+09	2.06366e+09	1.07601	0.105696	0.649401	0.555556	0.729345	PC
Com_1521_pos	1-O-palmitoyl-2-O-arachidonoyl-sn-glycero-3-phosphocholine	C44 H81 N O8 P	782.568	12.587	Full match	No results	2.87998e+07	5.86058e+07	6.84117e+07	8.32527e+07	7.13418e+07	9.40402e+07	0.626692	-0.674172	0.179807	1	1.78816	PC
Com_1525_pos	TAG (18:1-20:1-22:2)	C63 H114 O6	983.889	18.232	No results	Invalid mass	2.21211e+07	5.8688e+07	6.48434e+07	1.35113e+07	1.46813e+07	9.3769e+07	1.19425	0.256102	0.533335	0.666667	0.586082	TAG
Com_152_pos	PC (18:1/20:5)	C46 H80 N O8 P	805.563	10.57	Partial match	Full match	3.09943e+09	2.91416e+09	2.768e+09	2.01505e+09	2.22456e+09	1.80564e+09	1.45264	0.538681	0.0110961	1	1.77404	PC
Com_1537_pos	Cer-NS (d17:1/16:0)	C33 H65 N O3	523.497	11.613	Partial match	Full match	9.38901e+07	8.24984e+07	7.66147e+07	9.56934e+07	1.0614e+08	8.26153e+07	0.88945	-0.169015	0.288589	0.888889	0.953812	Cer
Com_1538_pos	PE (17:0/20:4)	C42 H76 N O8 P	753.531	12.176	Partial match	Full match	9.69437e+07	7.48702e+07	7.27875e+07	9.1243e+07	9.81857e+07	7.47651e+07	0.925841	-0.111164	0.553268	0.666667	1.00005	PE
Com_1539_pos	TAG (16:1-16:1-18:1)	C53 H96 O6	850.703	17.03	No match	Invalid mass	3.21021e+07	6.44943e+07	6.83164e+07	3.13196e+07	2.9119e+07	9.21113e+07	1.08104	0.112422	0.718944	0.666667	0.367934	TAG
Com_1558_pos	PC (16:2e/21:2)	C45 H84 N O7 P	781.6	12.76	Partial match	Full match	9.19343e+07	7.73679e+07	8.47394e+07	8.56602e+07	1.03812e+08	8.99288e+07	0.909237	-0.137272	0.285253	0.777778	0.719466	PC
Com_1568_pos	1-tetradecyl-2-[(9Z)-hexadecenoyl]-sn-glycero-3-phosphocholine	C38 H76 N O7 P	689.536	11.464	Full match	No results	7.98573e+07	4.84814e+07	6.00277e+07	7.57311e+07	8.83966e+07	5.53563e+07	0.858224	-0.220573	0.479557	0.666667	1.06158	PC
Com_1571_pos	PE (17:2/17:2)	C39 H70 N O8 P	711.483	11.412	Partial match	Full match	8.52243e+07	7.88357e+07	8.04579e+07	8.52067e+07	9.45277e+07	7.80146e+07	0.948667	-0.0760262	0.472239	0.555556	0.378554	PE
Com_1574_pos	N-heneicosanoylsphingosine-1-phosphocholine	C44 H89 N2 O6 P	772.647	15.433	Full match	No results	7.00545e+07	7.17618e+07	7.498e+07	7.44114e+07	6.93778e+07	4.20727e+07	1.16644	0.222109	0.41386	0.777778	0.658603	SM
Com_1575_pos	Ubiquinone-10	C49 H74 O4	726.555	10.979	Full match	No results	8.0565e+07	8.67706e+07	1.01495e+08	9.90843e+07	8.19186e+07	8.67511e+07	1.00402	0.00578818	0.978549	0.555556	0.215648	-
Com_1590_pos	ACar 4:0	C11 H22 N O4	199.121	0.932	No match	Invalid mass	9.29266e+07	5.69514e+07	4.75429e+07	5.60983e+07	6.15492e+07	6.14604e+07	1.10225	0.140446	0.804539	0.555556	0.275583	ACar
Com_1592_pos	(2E,4E)-N-Isobutyl-2,4-octadecadienamide	C22 H41 N O	335.32	3.214	Full match	No results	9.28485e+07	6.79587e+07	6.53465e+07	4.958e+07	6.8291e+07	5.53387e+07	1.30566	0.384784	0.147074	0.777778	0.810134	-
Com_1593_pos	(3beta)-Cholest-5-en-3-yl 6-O-dodecanoyl-alpha-D-glucopyranoside	C45 H78 O7	730.571	12.172	Full match	No results	8.09723e+07	7.27317e+07	7.39838e+07	7.93838e+07	9.14811e+07	6.41011e+07	0.969025	-0.0453947	0.854979	0.555556	0.230442	-
Com_1594_pos	1-alpha-linolenoyl-2-arachidoyl-sn-glycerol	C41 H74 O5	646.553	15.757	Full match	No results	7.02127e+07	5.56133e+07	7.37059e+07	9.32971e+07	1.0115e+08	8.01421e+07	0.726656	-0.460655	0.0465075	1	1.84818	-
Com_1601_pos	PC (21:1/21:2)	C50 H94 N O8 P	867.671	14.536	Partial match	Full match	9.11203e+07	6.02242e+07	6.07425e+07	4.40112e+07	5.10585e+07	3.63943e+07	1.61327	0.689988	0.0553318	1	1.77403	PC
Com_1602_pos	PC (16:1e/21:2)	C45 H86 N O7 P	783.614	13.306	Partial match	Full match	8.32396e+07	7.58873e+07	6.32434e+07	7.54142e+07	8.05303e+07	2.77184e+07	1.21075	0.275904	0.494312	0.666667	0.56633	PC
Com_1604_pos	PC(o-18:1(9Z)/20:1(11Z))	C46 H90 N O7 P	799.648	14.592	Full match	No results	6.60006e+07	7.03691e+07	6.20796e+07	9.42797e+07	8.74974e+07	3.65044e+07	0.909144	-0.137419	0.96651	0.666667	0.167074	PC
Com_1616_pos	HexCer-NS (d18:2/22:0)	C46 H87 N O8	781.645	14.06	Partial match	Full match	8.49022e+07	7.59559e+07	6.05464e+07	7.14575e+07	7.62668e+07	7.43289e+07	0.997079	-0.00422021	0.914042	0.555556	0.274654	HexCer
Com_1626_pos	(9E,12E,15E)-9,12,15-Octadecatrienal	C18 H30 O	262.23	1.827	Full match	No results	8.91154e+07	7.12501e+07	7.22498e+07	8.28004e+07	9.1542e+07	8.86246e+06	1.2697	0.344488	0.48955	0.555556	1.05588	-
Com_1628_pos	PC (20:4/22:6)	C50 H80 N O8 P	853.563	9.872	Partial match	Full match	7.50775e+07	5.92902e+07	5.60331e+07	5.70774e+07	6.01194e+07	4.1362e+07	1.20082	0.264022	0.275491	0.666667	0.830763	PC
Com_162_pos	PC (15:0/16:0)	C39 H78 N O8 P	719.547	11.688	Partial match	Full match	2.99352e+09	2.44047e+09	2432527653	2.96635e+09	3.31888e+09	2.33628e+09	0.912429	-0.132215	0.532223	0.555556	0.792119	PC
Com_1633_pos	DAG (18:1/18:2)	C39 H70 O5	635.549	13.541	No results	Invalid mass	4.84685e+07	4.62447e+07	4.41553e+07	3.46369e+07	8.20376e+07	8.04757e+07	0.704379	-0.505575	0.42979	0.666667	0.876856	DAG
Com_1642_pos	propionylcarnitine	C10 H19 N O4	217.131	0.932	Full match	No results	8.77626e+07	4.88829e+07	7.11767e+07	5.10893e+07	5.6929e+07	5.8527e+07	1.24784	0.319435	0.373572	0.666667	0.728652	FA
Com_1644_pos	3-Hydroxy-2-icosylhentriacontanedioic acid	C51 H100 O5	792.758	18.284	Full match	No results	4.33002e+07	5.81915e+07	6.36565e+07	2.70192e+07	2.83364e+07	8.31147e+07	1.19266	0.254184	0.494972	0.666667	0.338883	-
Com_164_pos	HexCer-NS (d18:1/24:0)	C48 H93 N O8	811.692	15.439	Partial match	Full match	2.49018e+09	2.15553e+09	2.12084e+09	2.443e+09	2.40641e+09	1.89083e+09	1.0039	0.00561962	0.939707	0.444444	0.159758	HexCer
Com_1652_pos	SM (d20:0/12:0)	C37 H77 N2 O6 P	676.553	10.201	Partial match	Full match	8.66767e+07	6.52187e+07	6.18656e+07	5.55312e+07	5.92288e+07	4.31742e+07	1.35348	0.436675	0.102941	1	1.54162	SM
Com_1659_pos	1-[(6-O-Tetradecanoyl-alpha-D-glucopyranosyl)oxy]-2-icosanyl myristate	C54 H104 O9	896.767	17.217	Full match	No results	2.58784e+07	5.01393e+07	5.6358e+07	2.99033e+07	2.37544e+07	7.97124e+07	0.992544	-0.0107966	0.858276	0.555556	0.267293	-
Com_165_pos	TAG (18:0-18:1-18:3)	C57 H102 O6	899.795	17.175	No results	Invalid mass	8.90493e+08	1.75071e+09	1.62399e+09	1.17711e+09	1.14666e+09	2.86458e+09	0.822074	-0.28266	0.723687	0.444444	0.381501	TAG
Com_1669_pos	Licochalcone A	C21 H22 O4	338.151	2.138	Full match	No results	2.51143e+07	2.98374e+07	5.4873e+07	2.63624e+07	9.30926e+07	7.69599e+06	0.863734	-0.21134	0.759562	0.555556	0.427633	-
Com_1675_pos	TAG (14:0-15:0-18:1)	C50 H94 O6	807.732	17.228	No results	Invalid mass	2.68832e+07	4.82264e+07	4.36785e+07	2.63427e+07	2.36085e+07	8.04526e+07	0.910925	-0.134595	0.930182	0.666667	0.239497	TAG
Com_1682_pos	SM (d14:0/24:0)	C43 H89 N2 O6 P	760.648	14.062	Partial match	Full match	7.23698e+07	7.74167e+07	4.68032e+07	5.29193e+07	6.58303e+07	6.27338e+07	1.08324	0.11535	0.748599	0.666667	0.292153	SM
Com_1685_pos	4-Hydroxy-3-(19-icosen-11-yn-1-yl)-5-methylene-2(5H)-furanone	C25 H38 O3	386.282	12.214	Full match	No results	8.33209e+07	6.0659e+07	5.7115e+07	6.31958e+07	7.87249e+07	5.266e+07	1.03348	0.0475079	0.854249	0.444444	0.552249	-
Com_1691_pos	PE (16:2e/20:2)	C41 H76 N O7 P	725.536	12.673	Partial match	Full match	8.23889e+07	4.16024e+07	6.52039e+07	6.51974e+07	5.23349e+07	5.7651e+07	1.07998	0.11101	0.855598	0.666667	0.206658	PE
Com_1694_pos	N-tricosanoylsphing-4-enine-1-phosphocholine	C46 H93 N2 O6 P	800.681	14.394	Full match	No results	8.21627e+07	6.70719e+07	4.56373e+07	3.79686e+07	4.71296e+07	3.982e+07	1.56	0.641542	0.121882	0.888889	2.05928	SM
Com_1696_pos	SM (d28:1/14:0)	C47 H95 N2 O6 P	814.695	15.579	Partial match	Full match	8.19608e+07	4.6213e+07	6.23623e+07	4.92738e+07	4.06441e+07	2.89036e+07	1.60355	0.681269	0.108508	0.888889	1.94511	SM
Com_1704_pos	SM (d14:1/21:0)	C40 H81 N2 O6 P	716.584	11.376	Partial match	Full match	8.14066e+07	6.0506e+07	6.68066e+07	5.66287e+07	4.90934e+07	3.69685e+07	1.46274	0.548673	0.0713861	1	1.6148	SM
Com_1708_pos	PC (20:5e/18:1)	C46 H82 N O7 P	791.586	12.336	Partial match	Full match	4.61838e+07	5.83859e+07	6.34505e+07	5.13371e+07	4.3945e+07	2.03778e+07	1.45271	0.538745	0.261194	0.888889	1.46324	PC
Com_1712_pos	PE (18:3e/18:0)	C41 H78 N O7 P	727.553	13.628	Partial match	Full match	8.10752e+07	5.99586e+07	5.59633e+07	6.96176e+07	6.31332e+07	6.18439e+07	1.01235	0.0177031	0.998286	0.666667	0.21217	PE
Com_1713_pos	TAG (18:0-18:1-21:3)	C60 H108 O6	941.841	17.57	No results	Invalid mass	2.78287e+07	3.55292e+07	4.36208e+07	3.48337e+07	4.29748e+07	6.95938e+07	0.72576	-0.462435	0.30334	0.666667	0.63608	TAG
Com_171_pos	SM (d23:2/17:0)	C45 H89 N2 O6 P	784.647	13.882	Partial match	Full match	2.80469e+09	2.25869e+09	2.02507e+09	2.33207e+09	2.43551e+09	1.55362e+09	1.12138	0.165272	0.514455	0.444444	0.845348	SM
Com_1726_pos	PC (18:1/21:1)	C47 H90 N O8 P	827.642	14.065	Partial match	Full match	8.01856e+07	5.42615e+07	5.19183e+07	5.47771e+07	8.02935e+07	4.24677e+07	1.04972	0.0700033	0.798405	0.555556	0.609676	PC
Com_1728_pos	SM (d16:2/27:1)	C48 H93 N2 O6 P	824.681	14.197	No results	Full match	7.43388e+07	4.63931e+07	6.01335e+07	5.02877e+07	5.21651e+07	4.07246e+07	1.26322	0.337112	0.248518	0.777778	1.51191	SM
Com_1733_pos	TAG (17:1-18:1-20:4)	C58 H100 O6	909.779	17.136	No results	Invalid mass	2.54816e+07	3.66842e+07	4.49731e+07	1.11591e+07	2.16525e+07	6.21772e+07	1.12791	0.173654	0.571237	0.666667	0.504888	TAG
Com_1739_pos	Ceramide (d18:1/16:0)	C34 H67 N O3	537.513	11.007	Full match	No results	7.94152e+07	7.26008e+07	6.59451e+07	6.86752e+07	7.42451e+07	5.04125e+07	1.12739	0.172984	0.393841	0.666667	1.11758	-
Com_1746_pos	LPC 18:0	C26 H54 N O7 P	523.365	5.165	Partial match	Full match	7.86375e+07	6.03217e+07	5.97345e+07	3.69567e+07	5.12966e+07	4.63536e+07	1.4761	0.561794	0.0422637	1	2.19765	PC
Com_1747_pos	(7E)-9-Hydroxy-7-nonene-3,5-diynoic acid	C9 H8 O3	164.047	0.938	Full match	No results	7.85958e+07	4.90509e+07	5.49938e+07	5.77399e+07	6.37401e+07	4.85752e+07	1.07401	0.103003	0.748915	0.444444	0.315665	-
Com_1748_pos	PS (17:1/17:1)	C40 H74 N O10 P	759.505	10.569	Partial match	Full match	7.82437e+07	7.01742e+07	5.89083e+07	5.16351e+07	6.75624e+07	4.8549e+07	1.23595	0.305619	0.17765	0.888889	1.44193	PS
Com_175_pos	PE (16:2e/22:5)	C43 H74 N O7 P	747.521	11.822	Partial match	Full match	2.55813e+09	2.24832e+09	2.20751e+09	1.56517e+09	2.18269e+08	2.00681e+09	1.85053	0.887937	0.29974	1	1.59137	PE
Com_1768_pos	PC (16:0/16:1)	C40 H78 N O8 P	731.544	12.552	Partial match	Full match	7.70582e+07	4.36662e+07	4.1678e+06	4.0468e+07	4.44874e+07	3.80515e+07	1.01533	0.0219444	0.613946	0.555556	0.83114	PC
Com_176_pos	PC (18:1e/14:1)	C40 H78 N O7 P	715.552	11.811	Partial match	Full match	6.91844e+08	2.48974e+09	9.86862e+08	8.16176e+08	1.2829e+09	5.87843e+08	1.55138	0.633553	0.496941	0.666667	0.794603	PC
Com_1770_pos	PC (14:0e/19:1)	C41 H82 N O7 P	731.584	13.625	Partial match	Full match	7.21168e+07	4.58039e+07	5.53904e+07	7.47703e+07	7.38967e+07	6.19219e+07	0.822983	-0.281066	0.251373	0.888889	1.06099	PC
Com_1772_pos	TAG (18:1-18:3-19:1)	C58 H102 O6	911.795	17.392	No results	Invalid mass	2.99956e+07	5.07793e+07	4.69587e+07	2.85798e+07	2.15203e+07	7.30349e+07	1.03735	0.052897	0.728768	0.666667	0.429091	TAG
Com_1773_pos	PC (22:0/18:1)	C48 H94 N O8 P	843.673	15.392	Partial match	Full match	7.68037e+07	4.48664e+07	4.12631e+07	3.8244e+07	4.91036e+07	3.33796e+07	1.3496	0.432529	0.306778	0.777778	1.32786	PC
Com_1776_pos	DAG (18:0/18:1)	C39 H74 O5	639.581	15.122	No match	Invalid mass	4.95973e+07	3.77241e+07	3.92748e+07	7.71372e+07	6.80005e+07	4.76745e+07	0.656578	-0.606962	0.0860848	0.888889	1.82748	DAG
Com_177_pos	PE (18:1/20:4)	C43 H76 N O8 P	765.532	11.586	Partial match	Full match	2.69096e+09	2.18841e+09	2.10298e+09	2.10655e+09	2.47849e+09	1.90883e+09	1.07522	0.104634	0.538822	0.666667	0.803986	PE
Com_1781_pos	TAG (18:1-18:2-22:5)	C61 H102 O6	947.793	16.836	No results	Invalid mass	3.12017e+07	3.9145e+07	3.76801e+07	1.76904e+07	2.03508e+07	4.78594e+07	1.25758	0.330649	0.403745	0.666667	0.606778	TAG
Com_1785_pos	PC (22:4/22:5)	C52 H86 N O8 P	883.599	10.983	No results	Invalid mass	2.84569e+07	2.91236e+07	3.44596e+07	7.24418e+07	8.30715e+07	5.69576e+07	0.433189	-1.20693	0.00643607	1	1.88238	PC
Com_1792_pos	TAG (16:0-18:1-22:4)	C59 H104 O6	930.765	17.544	No match	Invalid mass	2.50253e+07	3.38812e+07	4.9742e+07	2.39782e+07	3.02314e+07	7.02384e+07	0.873044	-0.195874	0.879112	0.555556	0.246593	TAG
Com_1794_pos	SM (d29:0/13:0)	C47 H97 N2 O6 P	816.711	15.65	Partial match	Full match	7.50642e+07	4.91376e+07	4.72184e+07	5.18251e+07	5.50487e+07	3.66934e+07	1.19401	0.255811	0.434134	0.444444	1.11977	SM
Com_1799_pos	PE (14:0e/22:2)	C41 H80 N O7 P	729.568	13.511	Partial match	Full match	4.82183e+07	3.47461e+07	3.74013e+07	7.40077e+07	4.96466e+07	4.03267e+07	0.734023	-0.446103	0.250582	0.888889	0.846971	PE
Com_17_pos	SM (d17:2/25:0)	C47 H93 N2 O6 P	812.679	14.479	Partial match	Full match	2.85235e+10	2.25516e+10	1.97504e+10	2.2525e+10	2.16522e+10	1.6177e+10	1.1735	0.230816	0.348978	0.777778	1.24829	SM
Com_1809_pos	TG(16:0/18:2(9Z,12Z)/18:2(9Z,12Z))[iso3]	C55 H98 O6	854.733	14.615	Full match	No results	5.9025e+07	4.98271e+07	4.45863e+07	7.65491e+07	7.92437e+07	6.20038e+07	0.704503	-0.505322	0.035106	1	1.35775	TAG
Com_180_pos	(5Z,7E)-9,10-Secocholesta-5,7,10-triene	C27 H44	368.345	18.652	Full match	No results	7.61088e+08	1.67299e+09	1.34357e+09	7.65085e+08	6.16253e+08	2.53255e+09	0.965191	-0.0511135	0.825139	0.555556	0.204286	-
Com_1811_pos	Ceramide (d18:1/22:0)	C40 H79 N O3	621.607	14.507	Full match	No results	7.34398e+07	5.1448e+07	5.84786e+07	6.64531e+07	6.53772e+07	4.90698e+07	1.01363	0.0195367	0.93766	0.444444	0.1748	-
Com_1812_pos	PC (16:0e/26:2)	C50 H98 N O7 P	855.71	15.729	Partial match	Full match	7.34169e+07	3.86519e+07	4.133e+07	4.47956e+07	4.55589e+07	3.70952e+07	1.2036	0.267359	0.554925	0.444444	0.958943	PC
Com_1813_pos	PC (18:0e/22:5)	C48 H88 N O7 P	821.631	14.277	Partial match	Full match	7.33005e+07	5.90582e+07	4.56281e+07	5.86656e+07	7.71466e+07	4.47601e+07	0.985681	-0.0208067	0.969751	0.555556	0.473364	PC
Com_1825_pos	PS (20:2/20:2)	C46 H82 N O10 P	839.568	12.701	Partial match	Full match	6.35346e+07	5.42541e+07	5.33241e+07	7.37554e+07	7.93918e+07	6.0126e+07	0.802317	-0.317755	0.106266	0.888889	1.58223	PS
Com_1827_pos	Cer-NS (d18:1/17:0)	C35 H69 N O3	551.528	12.965	Partial match	Full match	6.16078e+07	4.7059e+07	5.29492e+07	7.70001e+07	7.27613e+07	6.0263e+07	0.76951	-0.377988	0.0711555	0.888889	1.32285	Cer
Com_182_pos	TAG (15:0-18:1-18:1)	C54 H100 O6	861.781	17.538	No results	Invalid mass	9.42058e+08	1.29079e+09	1.42899e+09	6.09338e+08	9.4253e+08	2.50329e+09	0.903009	-0.147188	0.896303	0.555556	0.136099	TAG
Com_1830_pos	Cer-NS (d18:1/25:1)	C43 H83 N O3	661.639	15.501	Partial match	Full match	7.22678e+07	1.96539e+07	1.98018e+07	6.77331e+07	4.62234e+07	1.60785e+07	0.85918	-0.218968	0.766378	0.444444	0.539237	Cer
Com_1860_pos	Cer-NDS (d18:0/18:0)	C36 H73 N O3	567.56	13.949	Partial match	Full match	6.65199e+07	3.32471e+07	3.80875e+07	6.1718e+07	5.9627e+07	3.65387e+07	0.87314	-0.195715	0.597917	0.555556	0.759932	Cer
Com_1866_pos	PC (20:4e/14:1)	C42 H76 N O7 P	737.536	10.568	Partial match	Full match	6.49162e+07	4.22132e+07	4.32827e+07	4.5451e+07	4.92824e+07	3.81125e+07	1.13223	0.179168	0.538268	0.444444	0.486019	PC
Com_1869_pos	PC (19:2/18:5)	C45 H76 N O8 P	789.527	13.895	No results	Invalid mass	3.67563e+07	3.42394e+07	4.34143e+07	7.22903e+07	7.72024e+07	4.55124e+07	0.586703	-0.769298	0.0746256	1	2.04241	PC
Com_186_pos	SM (d19:2/15:0)	C39 H77 N2 O6 P	700.553	9.908	Partial match	Full match	2.58629e+09	2.06751e+09	2.18871e+09	1.88264e+09	2.00561e+09	1.54337e+09	1.25975	0.333141	0.0900785	1	1.25696	SM
Com_1874_pos	PC (15:1/18:1)	C41 H78 N O8 P	743.55	13.216	Partial match	Full match	7.04121e+07	4.36059e+07	4.59629e+07	4.35347e+07	4.29535e+07	3.59825e+07	1.30628	0.385463	0.24049	1	1.14667	PC
Com_1878_pos	PC (18:0e/16:2)	C42 H82 N O7 P	743.584	12.547	Partial match	Full match	7.02307e+07	5.74613e+07	7.17241e+07	7.03062e+07	6.59466e+07	5.36842e+07	1.04991	0.0702616	0.665421	0.666667	0.408538	PC
Com_1880_pos	Glucosylceramide (d18:1/24:0)	C48 H93 N O8	811.691	14.547	Full match	No results	6.34294e+07	5.09885e+07	5.6305e+07	7.6879e+07	6.38591e+07	3.74187e+07	0.958273	-0.0614909	0.990653	0.666667	0.233262	-
Com_1881_pos	(2R)-1-(Icosyloxy)-3-(phosphonooxy)-2-propanyl henicosanoate	C44 H89 O7 P	760.638	13.662	Full match	No results	7.0061e+07	6.31015e+07	6.30262e+07	5.99737e+07	5.5615e+07	3.8754e+07	1.27112	0.346104	0.19207	1	1.48572	-
Com_1882_pos	SM (d25:2/18:0)	C48 H95 N2 O6 P	826.698	15.223	No results	Invalid mass	6.40681e+07	5.39203e+07	4.72998e+07	5.65307e+07	4.49291e+07	3.72434e+07	1.19167	0.252982	0.29507	0.777778	1.39806	SM
Com_188_pos	PC (16:0/22:6)	C46 H80 N O8 P	805.562	10.956	Partial match	Full match	2.57711e+09	2.16136e+09	2.37297e+09	2.20489e+09	2.33301e+09	1.91636e+09	1.10182	0.139889	0.276822	0.777778	0.719214	PC
Com_1900_pos	PC (22:3e/16:0)	C46 H88 N O7 P	797.632	14.141	Partial match	Full match	6.85002e+07	3.52137e+07	3.22391e+07	4.84209e+07	5.65548e+07	3.48239e+07	0.972484	-0.0402537	0.820996	0.555556	0.626593	PC
Com_1902_pos	Glucosylceramide (d18:1/18:0)	C42 H81 N O8	727.599	12.122	Full match	No results	6.83794e+07	4.83485e+07	4.32014e+07	6.1616e+07	4.79443e+07	4.58601e+07	1.02901	0.0412583	0.921338	0.555556	0.385809	-
Com_1905_pos	Dihomo-Î³-Linolenoyl PAF C-16	C44 H84 N O7 P	769.598	14.477	Full match	No results	6.81239e+07	3.36694e+07	3.59151e+07	3.80965e+07	4.67412e+07	2.86337e+07	1.2136	0.279288	0.585777	0.444444	0.581337	-
Com_1911_pos	PC (18:1e/26:4)	C52 H96 N O7 P	877.693	15.086	Partial match	Full match	4.11358e+07	5.12774e+07	4.55868e+07	6.10942e+07	5.85178e+07	2.53413e+07	0.952031	-0.0709192	0.951708	0.666667	0.122534	PC
Com_1917_pos	PC (17:0/22:5)	C47 H84 N O8 P	799.613	11.941	No match	Invalid mass	6.37119e+07	5.19315e+07	5.81657e+07	6.11842e+07	7.27495e+07	4.86334e+07	0.952029	-0.0709227	0.784092	0.555556	0.433184	PC
Com_1918_pos	PC (19:0/20:5)	C47 H84 N O8 P	821.594	11.955	Partial match	Full match	6.19437e+07	4.99036e+07	5.49688e+07	6.01079e+07	7.31295e+07	4.76913e+07	0.921999	-0.117162	0.648333	0.555556	0.615879	PC
Com_191_pos	PC (17:0/18:4)	C43 H78 N O8 P	767.546	10.618	Partial match	Full match	8.80009e+07	5.86158e+07	7.70235e+07	6.99419e+07	2.41109e+09	5.20332e+07	0.0882883	-3.50163	0.490966	0.555556	0.813832	PC
Com_1923_pos	HexCer-NS (d18:2/16:0)	C40 H75 N O8	697.551	10.241	Partial match	Full match	6.37776e+07	6.04208e+07	5.86593e+07	6.05665e+07	6.87876e+07	3.79642e+07	1.09287	0.128126	0.578836	0.555556	0.791258	HexCer
Com_1924_pos	C17 Sphingomyelin (d18:1/17:0)	C40 H81 N2 O6 P	716.583	13.899	Full match	No results	6.68758e+07	5.92915e+07	5.93934e+07	4.54196e+07	5.24102e+07	4.68083e+07	1.28293	0.359444	0.0136515	1	0.531927	-
Com_1925_pos	TAG (16:0-16:0-18:3)	C53 H96 O6	850.703	17.229	No match	Invalid mass	3.06213e+07	4.11656e+07	5.16339e+07	2.6639e+07	2.93606e+07	6.35648e+07	1.03225	0.0457973	0.792882	0.666667	0.222732	TAG
Com_1927_pos	4,6-CHOLESTADIEN-3-ONE	C27 H42 O	382.324	16.614	Full match	No results	2.78864e+07	4.27426e+07	3.99524e+07	2.33991e+07	2.23249e+07	6.34612e+07	1.01279	0.0183324	0.766049	0.666667	0.318799	-
Com_193_pos	SM (d16:2/24:0)	C45 H89 N2 O6 P	784.647	13.568	Partial match	Full match	2.48267e+09	2.02402e+09	1.74075e+09	1.99847e+09	1.97863e+09	1.58426e+09	1.12336	0.167823	0.437022	0.777778	0.783692	SM
Com_1944_pos	SM (d14:2/24:0)	C43 H85 N2 O6 P	756.616	12.338	Partial match	Full match	4.6763e+07	3.82373e+07	3.73983e+07	3.43823e+07	2.68218e+07	3.85594e+07	1.22689	0.295003	0.187505	0.777778	0.749156	SM
Com_194_pos	Cer-NS (d18:1/24:1)	C42 H81 N O3	647.622	15.209	Partial match	Full match	2.33249e+09	2.08762e+09	1.56559e+09	2.70299e+09	2.11389e+09	1.50201e+09	0.94727	-0.0781524	0.859506	0.555556	0.271063	Cer
Com_1950_pos	PC (18:0e/18:1)	C44 H88 N O7 P	773.632	15.041	Partial match	Full match	6.55032e+07	4.40144e+07	4.09681e+07	6.0176e+07	5.83472e+07	3.95599e+07	0.951941	-0.0710557	0.799318	0.444444	0.584765	PC
Com_1955_pos	Glucosylceramide (d18:1/26:0)	C50 H97 N O8	839.72	15.241	Full match	No results	2.53374e+07	5.64919e+07	5.69383e+07	4.68009e+07	4.2383e+07	7.87563e+06	1.42972	0.515729	0.454863	0.777778	1.05217	-
Com_1957_pos	1-(1Z-hexadecenyl)-2-(9Z-hexadecenoyl)-sn-glycero-3-phosphocholine	C40 H78 N O7 P	715.552	13.887	Full match	No results	6.48993e+07	4.92175e+07	4.89581e+07	5.4902e+07	4.91284e+07	4.25063e+07	1.11286	0.154272	0.435837	0.666667	0.661812	PC
Com_1958_pos	SM (d29:1/12:1)	C46 H91 N2 O6 P	798.663	13.903	Partial match	Full match	6.48451e+07	4.27181e+07	3.96517e+07	4.70993e+07	5.22095e+07	4.17987e+07	1.04328	0.0611276	0.903335	0.555556	0.346815	SM
Com_1959_pos	DAG (16:0/22:6)	C41 H68 O5	657.534	12.955	No results	Invalid mass	6.48184e+07	4.18467e+07	4.84432e+07	6.20308e+07	3.92178e+07	4.57069e+07	1.05548	0.077895	0.780009	0.666667	0.259927	DAG
Com_195_pos	HexCer-NS (d18:1/24:1)	C48 H91 N O8	809.676	14.616	Partial match	Full match	2.20671e+09	2.00645e+09	1.78223e+09	2.69266e+09	2.42743e+09	1.91052e+09	0.852756	-0.229795	0.281058	0.777778	0.569481	HexCer
Com_1970_pos	TAG (18:1-20:1-22:4)	C63 H110 O6	979.859	17.799	No results	Invalid mass	1.83605e+07	3.19318e+07	2.61443e+07	2.4821e+07	1.89632e+07	5.87807e+07	0.74525	-0.424203	0.639859	0.444444	0.367635	TAG
Com_1974_pos	PC (17:1/20:4)	C45 H80 N O8 P	793.561	13.285	Partial match	Full match	4.86972e+07	4.06682e+07	3.23185e+07	5.02201e+07	4.74352e+07	3.95298e+07	0.887005	-0.172985	0.416657	0.666667	0.881328	PC
Com_1989_pos	Cer-NS (d18:1/26:1)	C44 H85 N O3	675.655	15.82	Partial match	Full match	6.2835e+07	4.68248e+07	5.09626e+07	4.94412e+07	6.03842e+07	4.3038e+07	1.05076	0.0714298	0.715758	0.666667	0.330878	Cer
Com_1996_pos	PS (20:0/20:1)	C46 H88 N O10 P	845.616	14.867	Partial match	Full match	6.24153e+07	3.89241e+07	3.8607e+07	5.06633e+07	4.9275e+07	3.26096e+07	1.05582	0.0783601	0.835808	0.444444	0.244708	PS
Com_199_pos	SM (d15:1/21:0)	C41 H83 N2 O6 P	730.6	12.335	Partial match	Full match	2.36129e+09	2.0762e+09	2.22619e+09	2.31578e+09	2.47081e+09	2.04193e+09	0.975859	-0.0352548	0.754712	0.555556	0.280879	SM
Com_19_pos	PE (18:1/18:1)	C41 H78 N O8 P	743.548	12.748	Partial match	Full match	2.33989e+10	1.95318e+10	2.18587e+10	26464281424	27515312079	2.16198e+10	0.857011	-0.222614	0.180643	0.777778	1.19525	PE
Com_1_pos	PC (18:1/18:1)	C44 H84 N O8 P	785.595	12.451	Partial match	Full match	121027037922	139285630732	8.54966e+10	168484426689	8.1093e+10	103180037097	0.980303	-0.0286998	0.978889	0.555556	0.0349311	PC
Com_2003_pos	tetrahexadecanoyl cardiolipin	C73 H142 O17 P2	1352.97	17.119	Full match	No results	6.21709e+07	4.60196e+07	5.12035e+07	5.10268e+07	6.19082e+07	2.5621e+07	1.15039	0.202129	0.544082	0.666667	0.884328	-
Com_2013_pos	1-alpha-linolenoyl-2-[(8Z,11Z,14Z)-icosatrienoyl]-sn-glycerol	C41 H68 O5	640.505	13.539	Full match	No results	3.01054e+07	2.80087e+07	3.69502e+07	5.60935e+07	4.3462e+07	5.8603e+07	0.601069	-0.734397	0.0156608	1	1.54996	-
Com_2026_pos	TAG (18:1-18:1-22:4)	C61 H106 O6	956.78	17.522	No match	Invalid mass	2.09729e+07	3.32215e+07	3.2362e+07	2.29023e+07	2.23296e+07	5.80286e+07	0.838231	-0.25458	0.810187	0.444444	0.246014	TAG
Com_2031_pos	2-Oxohenicosanoic acid	C21 H40 O3	340.298	15.121	Full match	No results	4.22788e+07	3.95074e+07	3.61421e+07	5.89896e+07	5.70807e+07	4.09056e+07	0.751251	-0.412632	0.130144	0.888889	1.47412	-
Com_2042_pos	SM (d22:3/14:0)	C41 H79 N2 O6 P	726.569	10.092	Partial match	Full match	2.89352e+07	1.98612e+07	2.6629e+07	1.81139e+07	2.76126e+07	1.68281e+07	1.20576	0.269938	0.36235	0.777778	0.477325	SM
Com_2043_pos	PC (14:1e/21:2)	C43 H82 N O7 P	755.584	11.921	Partial match	Full match	6.04833e+07	3.79851e+07	3.76792e+07	4.19653e+07	4.41783e+07	3.29208e+07	1.14348	0.193429	0.562512	0.444444	0.921662	PC
Com_2047_pos	Arachidoyl Ethanolamide	C22 H45 N O2	355.345	2.735	Full match	No results	6.00843e+07	3.59511e+07	3.88771e+07	4.58214e+07	4.87035e+07	3.7327e+07	1.02321	0.033107	0.988921	0.555556	0.372229	-
Com_2061_pos	PS(18:1(9Z)/22:6(4Z,7Z,10Z,13Z,16Z,19Z))	C46 H76 N O10 P	833.517	12.965	Full match	No results	3.38885e+07	3.23712e+07	3.20771e+07	4.24246e+07	4.51386e+07	4.67541e+07	0.732122	-0.449844	0.00177833	1	1.71206	PS
Com_2062_pos	TAG (18:0-18:1-18:1)	C57 H106 O6	908.787	18.136	No match	Invalid mass	3.65094e+06	4.88384e+06	5.14391e+06	2.1443e+06	2.73938e+06	5.26606e+06	1.34769	0.430486	0.309734	0.666667	0.413981	TAG
Com_2073_pos	HexCer-NDS (d18:0/24:1)	C48 H93 N O8	811.69	14.874	Partial match	Full match	5.63448e+07	4.11794e+07	3.8532e+07	5.33368e+07	5.97039e+07	5.07729e+07	0.830555	-0.267852	0.228274	0.777778	0.857715	HexCer
Com_2075_pos	PE (18:2/19:2)	C42 H76 N O8 P	753.534	11.899	Partial match	Full match	5.64557e+07	3.49772e+07	3.824e+07	2.54513e+07	6.42344e+07	3.4543e+07	1.04382	0.0618796	0.774381	0.666667	0.477006	PE
Com_207_pos	HexCer-NS (d18:1/16:0)	C40 H77 N O8	699.565	11.343	Partial match	Full match	2.32869e+09	1.56344e+09	1.92354e+09	2.32372e+09	2.30813e+09	1.68926e+09	0.920042	-0.120228	0.611384	0.555556	0.650272	HexCer
Com_2083_pos	PS (17:0/17:0)	C40 H78 N O10 P	763.543	12.862	No results	Invalid mass	3.61263e+07	3.69741e+07	3.44978e+07	4.8218e+07	6.36947e+07	3.93721e+07	0.711229	-0.491614	0.144792	1	1.46509	PS
Com_2092_pos	N-[(2S,3R)-3-Hydroxy-2-octadecanyl]hexadecanamide	C34 H69 N O2	523.534	13.371	Full match	No results	4.27215e+07	2.2144e+07	2.52648e+07	3.15064e+07	3.05145e+07	2.44864e+07	1.04188	0.0591923	0.982973	0.555556	0.186906	-
Com_2093_pos	TAG (14:1-16:1-18:0)	C51 H94 O6	819.732	16.647	No results	Invalid mass	2.12202e+07	4.15748e+07	3.57198e+07	2.4617e+07	1.63442e+07	5.47527e+07	1.02926	0.0416116	0.788551	0.555556	0.349101	TAG
Com_2097_pos	SM (d20:3/22:2)	C47 H87 N2 O6 P	806.631	11.923	No results	Full match	5.73426e+07	4.31995e+07	4.08612e+07	4.39972e+07	5.28204e+07	2.67782e+07	1.14408	0.194185	0.529107	0.444444	0.727079	SM
Com_2099_pos	9,12-Octadecadienal	C18 H32 O	264.245	17.693	Full match	No results	3.88961e+07	4.76505e+07	5.55646e+07	3.3393e+07	3.7911e+07	5.30258e+07	1.14302	0.192848	0.457738	0.777778	0.577213	-
Com_2108_pos	TAG (18:1-19:1-20:1)	C60 H110 O6	943.856	18.093	No results	Invalid mass	2.13397e+07	4.02706e+07	4.46969e+07	1.49287e+07	1.55726e+07	5.39763e+07	1.25841	0.331599	0.492731	0.666667	0.839206	TAG
Com_210_pos	TAG (18:0-18:1-22:5)	C61 H106 O6	951.824	17.298	No results	Invalid mass	9.72611e+08	1.39672e+09	1.31579e+09	8.91021e+08	9.15708e+08	1.90366e+09	0.993188	-0.00986159	0.875412	0.666667	0.205402	TAG
Com_2111_pos	PS (19:0/19:1)	C44 H84 N O10 P	817.585	14.053	Partial match	Full match	5.65549e+07	4.06557e+07	2.94309e+07	4.68207e+07	3.35389e+07	2.65262e+07	1.18483	0.244678	0.554189	0.666667	0.655061	PS
Com_2113_pos	PC (18:3e/19:2)	C45 H82 N O7 P	779.589	12.517	No results	Invalid mass	3.81919e+07	3.98252e+07	4.15008e+07	3.36114e+07	6.166e+07	3.39715e+07	0.924753	-0.11286	0.873163	0.666667	0.249704	PC
Com_2114_pos	PS (19:1/19:2)	C44 H80 N O10 P	813.55	12.367	Partial match	Full match	2.35184e+07	5.19608e+07	5.92203e+07	4.81897e+07	4.42534e+07	1.73299e+07	1.22707	0.29522	0.63531	0.777778	0.710567	PS
Com_2120_pos	PS (18:1/20:5)	C44 H74 N O10 P	807.506	10.329	Partial match	Full match	5.1674e+07	4.07555e+07	3.88627e+07	3.19938e+07	3.64554e+07	2.60548e+07	1.38928	0.474334	0.0667773	1	1.47882	PS
Com_2123_pos	PC (20:3/22:6)	C50 H82 N O8 P	855.579	10.243	Partial match	Full match	5.59598e+07	3.3877e+07	3.46401e+07	3.49165e+07	2.8588e+07	3.30357e+07	1.28938	0.366678	0.294492	0.777778	0.906847	PC
Com_2125_pos	PS (20:3/20:3)	C46 H78 N O10 P	835.537	10.734	Partial match	Full match	5.59481e+07	4.01132e+07	4.15197e+07	3.36193e+07	4.18504e+07	2.62286e+07	1.35283	0.435986	0.150123	0.777778	1.65559	PS
Com_2131_pos	PC (19:0/20:3)	C47 H88 N O8 P	825.625	13.256	Partial match	Full match	5.56381e+07	3.36953e+07	3.63779e+07	5.03811e+07	4.46866e+07	2.94069e+07	1.00994	0.0142641	0.967158	0.444444	0.381172	PC
Com_2134_pos	Cer-NDS (d18:0/22:0)	C40 H81 N O3	623.624	15.554	Partial match	Full match	5.09172e+07	3.96069e+07	4.27536e+07	4.19501e+07	5.68069e+07	2.89614e+07	1.04353	0.0614687	0.749146	0.555556	0.323942	Cer
Com_213_pos	TG(18:1(9Z)/18:2(9Z,12Z)/18:2(9Z,12Z))[iso3]	C57 H100 O6	880.753	17.316	Full match	No results	7.68097e+08	1.12892e+09	1.31525e+09	4.84915e+08	5.01871e+08	2.14481e+09	1.02576	0.0366899	0.655573	0.666667	0.416577	TAG
Com_2140_pos	SM (d20:2/16:0)	C41 H81 N2 O6 P	728.585	11.096	Partial match	Full match	5.21433e+07	3.19959e+07	3.44421e+07	2.48131e+07	2.95987e+07	2.33326e+07	1.52527	0.609066	0.100575	1	1.23162	SM
Com_2142_pos	PC (14:0e/26:0)	C48 H98 N O7 P	831.709	16.579	Partial match	Full match	5.51498e+07	3.45995e+07	3.91634e+07	4.60665e+07	4.8587e+07	3.84864e+07	0.968249	-0.0465493	0.78179	0.555556	0.520291	PC
Com_2151_pos	SM (d14:0/19:1)	C38 H77 N2 O6 P	688.553	10.135	Partial match	Full match	5.47464e+07	3.52277e+07	3.37091e+07	2.43595e+07	3.37668e+07	2.25394e+07	1.53328	0.616622	0.105896	0.888889	1.45442	SM
Com_2156_pos	HexCer-NS (d18:1/26:0)	C50 H97 N O8	839.723	16.012	Partial match	Full match	5.4495e+07	4.08308e+07	2.75504e+07	4.41845e+07	4.62147e+07	3.08918e+07	1.01307	0.0187322	0.96992	0.555556	0.472411	HexCer
Com_2158_pos	TAG (14:0-14:0-16:0)	C47 H90 O6	767.701	17.086	No results	Invalid mass	3.54726e+07	4.00536e+07	4.92546e+07	2.85128e+07	3.90575e+07	5.17754e+07	1.04554	0.0642485	0.764012	0.555556	0.155792	TAG
Com_2159_pos	PC (20:2/20:3)	C48 H86 N O8 P	835.61	13.052	Partial match	Full match	5.44388e+07	3.73223e+07	3.55191e+07	4.09303e+07	4.34563e+07	4.17416e+07	1.00913	0.0131172	0.950673	0.666667	0.521384	PC
Com_2169_pos	PE (16:0e/18:3)	C39 H74 N O7 P	699.522	12.567	Partial match	Full match	2.09836e+07	3.42419e+07	1.61011e+07	3.13617e+07	2.41966e+07	1.21726e+07	1.05309	0.0746241	0.845039	0.444444	0.300264	PE
Com_216_pos	PC (18:0e/12:0)	C38 H78 N O7 P	691.552	11.9	Partial match	Full match	2.02332e+09	1.51563e+09	1.46854e+09	2.0234e+09	2.22365e+09	1.52239e+09	0.867933	-0.204344	0.412755	0.888889	1.03045	PC
Com_2179_pos	TG(16:1(9Z)/18:1(9Z)/18:1(9Z))[iso3]	C55 H100 O6	856.748	15.443	Full match	No results	5.37144e+07	4.0143e+07	4.45328e+07	5.16093e+07	5.8519e+07	4.0025e+07	0.92166	-0.117694	0.615951	0.555556	0.366894	TAG
Com_2188_pos	HexCer-NDS (d18:0/22:0)	C46 H91 N O8	785.676	15.003	Partial match	Full match	4.94193e+07	3.71278e+07	2.99727e+07	5.05287e+07	4.88222e+07	2.4451e+07	0.94118	-0.0874572	0.91794	0.555556	0.436488	HexCer
Com_218_pos	TG(18:1(9Z)/18:1(9Z)/20:0)[iso3]	C59 H110 O6	914.832	18.29	Full match	No results	5.95382e+08	1.2844e+09	1.02733e+09	4.27871e+08	9.59299e+08	2055162262	0.844519	-0.243799	0.96569	0.555556	0.0961802	TAG
Com_219_pos	PS (17:0/17:1)	C40 H76 N O10 P	761.521	11.671	Partial match	Full match	2.1467e+09	1.92005e+09	2.04629e+09	1.85967e+09	2.281e+09	1.66512e+09	1.05292	0.0743964	0.595697	0.666667	0.707652	PS
Com_2204_pos	HexCer-NS (d17:1/16:0)	C39 H75 N O8	685.55	10.695	Partial match	Full match	5.2308e+07	4.13925e+07	3.70407e+07	3.73185e+07	4.38413e+07	2.71023e+07	1.20764	0.272186	0.325902	0.666667	1.0845	HexCer
Com_2205_pos	PC (19:0/18:1)	C45 H88 N O8 P	801.625	14.048	Partial match	Full match	2.77971e+07	4.81543e+07	1.67076e+07	2.15323e+07	3.09014e+07	1.47329e+07	1.37954	0.464187	0.506494	0.666667	0.818462	PC
Com_2207_pos	HexCer-NS (d18:1/25:0)	C49 H95 N O8	825.708	15.739	No results	Full match	5.20652e+07	3.41248e+07	3.14879e+07	3.56774e+07	4.22719e+07	3.19718e+07	1.07057	0.0983739	0.796407	0.555556	0.441161	HexCer
Com_2221_pos	PC (16:1/20:4)	C44 H78 N O8 P	779.545	12.236	Partial match	Full match	4.50319e+07	3.99704e+07	4.98175e+07	5.62526e+07	4.40153e+07	4.4236e+07	0.932984	-0.100076	0.554398	0.444444	0.26971	PC
Com_2227_pos	Cer-NS (d17:1/22:0)	C39 H77 N O3	607.592	15.024	Partial match	Full match	4.29897e+07	3.86565e+07	3.28677e+07	5.27432e+07	4.86822e+07	3.53348e+07	0.837333	-0.256126	0.319147	0.777778	1.08538	Cer
Com_2236_pos	TAG (18:1-20:1-22:0)	C63 H118 O6	987.921	18.933	No results	Invalid mass	2.16093e+07	3.18526e+07	3.82421e+07	1.06969e+07	1.24878e+07	4.83742e+07	1.28152	0.357855	0.43719	0.666667	0.6808	TAG
Com_2239_pos	SM (d25:2/15:1)	C45 H87 N2 O6 P	782.635	12.515	No results	Invalid mass	3.92058e+07	3.73611e+07	3.43176e+07	5.56032e+07	4.23166e+07	3.30474e+07	0.846659	-0.240147	0.437553	0.666667	1.07059	SM
Com_2241_pos	PC (17:0/22:6)	C47 H82 N O8 P	819.578	11.608	Partial match	Full match	5.0404e+07	4.39772e+07	3.84059e+07	4.83541e+07	5.54227e+07	3.56331e+07	0.952494	-0.0702177	0.816514	0.555556	0.379544	PC
Com_224_pos	1-heptadecanoyl-2,3-dioleoyl-sn-glycerol	C56 H104 O6	872.784	17.85	Full match	No results	6.64504e+08	1484247399	8.96093e+08	6.12027e+08	5.62527e+08	2.00833e+09	0.956631	-0.0639651	0.873117	0.666667	0.178912	-
Com_2252_pos	PC (18:5e/17:0)	C43 H78 N O7 P	751.55	11.043	Partial match	Full match	2.63886e+07	7.8002e+06	1.56357e+07	5.49543e+07	1.29759e+07	3.12535e+07	0.502345	-0.99325	0.306681	0.777778	1.3732	PC
Com_2273_pos	TAG (18:1-22:1-22:1)	C65 H120 O6	1013.94	18.88	No match	Invalid mass	1.31881e+07	2.95321e+07	3.20926e+07	9.33042e+06	8.38673e+06	4.71755e+07	1.15287	0.20523	0.563229	0.666667	0.550281	TAG
Com_2275_pos	DPPI	C41 H79 O13 P	810.525	10.671	Full match	No results	4.39897e+07	3.51075e+07	3.48773e+07	2.67825e+07	2.54344e+07	2.34938e+07	1.5054	0.590142	0.018612	1	1.72296	-
Com_2277_pos	C16 Globotriaosylceramide (d18:1/16:0)	C52 H97 N O18	1023.67	10.766	Full match	No results	4.9408e+07	3.69743e+07	3.66674e+07	4.39651e+07	4.86871e+07	3.73074e+07	0.94683	-0.0788229	0.664901	0.666667	0.546869	-
Com_2281_pos	N-[(9Z)-3-Hydroxy-9-octadecenoyl]glycine	C20 H37 N O4	355.273	1.046	Full match	No results	1.39551e+06	1.23643e+06	1.37154e+06	2.34874e+06	1.6343e+06	4.68141e+07	0.0788131	-3.66542	0.307399	1	1.59308	-
Com_2287_pos	PC (16:1e/26:4)	C50 H92 N O7 P	849.661	14.794	Partial match	Full match	4.90272e+07	3.85304e+07	3.00699e+07	2.86364e+07	3.47747e+07	2.53519e+07	1.32519	0.406197	0.195282	0.888889	1.7187	PC
Com_2288_pos	Ceramide (d18:1/20:0)	C38 H75 N O3	593.575	13.887	Full match	No results	3.97726e+07	3.01794e+07	3.09214e+07	4.42587e+07	4.69726e+07	3.48979e+07	0.799763	-0.322356	0.152395	0.888889	1.38297	-
Com_2295_pos	DG(16:1(9Z)/18:3(9Z,12Z,15Z)/0:0)	C37 H64 O5	588.474	13.307	Full match	No results	3.51055e+07	2.05243e+07	2.1967e+07	3.53104e+07	3.86059e+07	4.63862e+07	0.645012	-0.632601	0.094113	1	1.38543	DAG
Com_2299_pos	TAG (18:0-18:1-22:0)	C61 H116 O6	961.906	19.112	No results	Invalid mass	1.21187e+07	2.15569e+07	2.74694e+07	1.00878e+07	1.00422e+07	4.62159e+07	0.921609	-0.117773	0.817439	0.666667	0.29021	TAG
Com_229_pos	DG(18:1(9Z)/20:4(5Z,8Z,11Z,14Z)/0:0)[iso2]	C41 H70 O5	642.52	14.321	Full match	No results	1.52341e+09	1.36137e+09	1.49467e+09	1.58621e+09	2.02724e+09	1.74055e+09	0.817976	-0.28987	0.0925779	1	1.17602	DAG
Com_22_pos	TG(18:0/18:1(9Z)/18:1(9Z))[iso3]	C57 H106 O6	886.801	18.003	Full match	No results	1.17918e+10	1.71958e+10	2.07863e+10	1.16408e+10	15641118719	2.39254e+10	0.972008	-0.04096	0.969251	0.555556	0.113079	TAG
Com_2302_pos	PE (20:4/20:5)	C45 H72 N O8 P	785.496	11.206	Partial match	Full match	3.42561e+07	3.9764e+07	4.72361e+07	4.70793e+07	4.01108e+07	3.81571e+07	0.967363	-0.047871	0.756064	0.555556	0.315328	PE
Com_231_pos	PC (18:1/18:3)	C44 H80 N O8 P	781.561	10.709	Partial match	Full match	1.50156e+09	1.69463e+09	1.73692e+09	1.33734e+09	1.33689e+09	1.105e+09	1.30532	0.384406	0.0308451	1	1.31552	PC
Com_232_pos	PC (18:1/19:1)	C45 H86 N O8 P	799.61	13.03	Partial match	Full match	2.00394e+09	1.43097e+09	1.36158e+09	1.53375e+09	1.1585e+09	1.27705e+09	1.2084	0.273095	0.293334	0.777778	1.30382	PC
Com_2333_pos	ACar 18:2	C25 H46 N O4	423.336	2.166	No match	Invalid mass	4.71505e+07	3.51911e+07	2.5169e+07	2.62387e+07	3.02387e+07	1.8463e+07	1.43461	0.520662	0.211686	0.777778	1.32977	ACar
Com_2336_pos	SM (d14:3/22:0)	C41 H79 N2 O6 P	726.569	10.733	Partial match	Full match	3.15614e+07	4.01981e+07	4.64207e+07	3.68643e+07	4.16442e+07	2.7581e+07	1.11397	0.155708	0.544387	0.666667	0.621514	SM
Com_2342_pos	PE (20:3/20:4)	C45 H76 N O8 P	789.526	12.829	No results	Invalid mass	2.50069e+07	3.024e+07	3.8763e+07	3.06858e+07	5.13139e+07	3.9531e+07	0.773549	-0.370436	0.269573	0.888889	1.08027	PE
Com_2343_pos	PC (17:0/17:0)	C42 H84 N O8 P	761.59	14.756	Partial match	Full match	9.38697e+06	4.32873e+07	8.50265e+06	8.61844e+06	6.62832e+06	5.29181e+06	2.97864	1.57465	0.259806	0.888889	1.56267	PC
Com_2354_pos	6-hydroxysphing-4E-enine	C18 H37 N O3	315.278	1.561	Full match	No results	4.64009e+07	8.10289e+06	7.59497e+06	4.51613e+07	4.69395e+07	1.12827e+07	0.600665	-0.735367	0.404267	0.777778	1.06226	-
Com_235_pos	PE (16:2e/18:0)	C39 H76 N O7 P	701.537	13.331	Partial match	Full match	1.97313e+09	1.37964e+09	1.26088e+09	1.78405e+09	1.73495e+09	1.28862e+09	0.959656	-0.0594114	0.786306	0.555556	0.487283	PE
Com_2367_pos	TAG (18:1-18:2-22:6)	C61 H100 O6	945.779	16.861	No results	Invalid mass	2.20807e+07	3.29826e+07	2.94329e+07	1.66509e+07	1.76483e+07	3.63863e+07	1.19538	0.257471	0.468763	0.666667	0.472848	TAG
Com_2370_pos	(+)-8'-hydroxyabscisic acid	C15 H20 O5	280.131	1.275	Full match	No results	3.68159e+07	2.76553e+07	2.47435e+07	5.01669e+07	4.73016e+07	2.5243e+07	0.727029	-0.459916	0.329466	0.777778	1.30852	-
Com_237_pos	TAG (17:1-18:0-18:1)	C56 H104 O6	889.81	17.54	No results	Invalid mass	8.09728e+08	1.19503e+09	1.26223e+09	9.98844e+08	9.32939e+08	1.85367e+09	0.863039	-0.212503	0.682726	0.444444	0.269478	TAG
Com_2380_pos	TAG (16:0-18:1-20:5)	C57 H98 O6	900.719	16.97	No match	Invalid mass	1.76317e+07	1.9905e+07	2.50881e+07	9.29125e+06	8.16295e+06	4.34145e+07	1.02885	0.0410341	0.605851	0.666667	0.581285	TAG
Com_2388_pos	ACar 5:0	C12 H24 N O4	245.163	0.949	No match	Invalid mass	4.55042e+07	2.90989e+07	3.35501e+07	3.06983e+07	3.53766e+07	2.7979e+07	1.14991	0.201516	0.456493	0.666667	0.506659	ACar
Com_238_pos	PC (18:4e/21:2)	C47 H84 N O7 P	805.597	12.588	Partial match	Full match	1.94578e+09	1.4272e+09	1.51249e+09	1.72526e+09	1.71695e+09	1.39572e+09	1.00983	0.0141065	0.96674	0.444444	0.256044	PC
Com_2390_pos	PE (16:1e/22:3)	C43 H80 N O7 P	753.567	13.645	Partial match	Full match	3.31975e+07	2.5617e+07	1.95292e+07	4.97994e+07	4.48889e+07	2.88782e+07	0.634021	-0.657398	0.117077	0.888889	1.52027	PE
Com_2392_pos	PS (17:0/18:1)	C41 H78 N O10 P	775.533	12.351	Partial match	Full match	3.11238e+07	3.24544e+07	4.67811e+07	2.5124e+07	3.78276e+07	3.14316e+07	1.16927	0.225607	0.432882	0.666667	0.941421	PS
Com_2399_pos	Cer-NS (d18:1/14:0)	C32 H63 N O3	509.481	10.941	Partial match	Full match	4.51607e+07	3.09306e+07	3.4539e+07	3.91972e+07	4.20457e+07	3.52342e+07	0.949803	-0.0743001	0.653747	0.666667	0.574322	Cer
Com_239_pos	TAG (16:0-18:1-22:1)	C59 H110 O6	931.858	18.279	No results	Invalid mass	1.17733e+08	1.14804e+09	8.96677e+08	3.738e+08	9.07567e+08	1.84281e+09	0.692166	-0.53081	0.563547	0.666667	0.571021	TAG
Com_23_pos	phenolic phthiocerol	C37 H68 O4	576.512	17.716	Full match	No results	1.53171e+10	1.90371e+10	2.15151e+10	1.42658e+10	1.37509e+10	2.35723e+10	1.08297	0.114994	0.6447	0.666667	0.367738	FA
Com_240_pos	1-Palmitoyl-2-oleoyl-sn-glycerol	C37 H70 O5	594.523	14.308	Full match	No results	1.50911e+09	1.15585e+09	1.33362e+09	1.5166e+09	1.87985e+09	1.37521e+09	0.837985	-0.255004	0.223611	0.888889	0.900158	-
Com_2419_pos	PC (19:0/20:4)	C47 H86 N O8 P	823.61	14.311	Partial match	Full match	1.84039e+07	8.31475e+06	3.11536e+07	3.13547e+07	3.917e+07	3.22709e+07	0.562984	-0.828834	0.204256	1	1.58943	PC
Com_2423_pos	SM (d21:3/20:2)	C46 H85 N2 O6 P	792.626	13.614	No match	Invalid mass	4.33864e+07	3.45949e+07	3.35286e+07	4.6202e+07	3.02112e+07	2.93638e+07	1.0542	0.0761462	0.709449	0.666667	0.479975	SM
Com_242_pos	SM (d28:1/13:1)	C46 H91 N2 O6 P	798.663	14.058	Partial match	Full match	1.87914e+09	1.4291e+09	1.11157e+09	1.32557e+09	1.43875e+09	9.54476e+08	1.18851	0.249151	0.450732	0.666667	1.03078	SM
Com_2437_pos	4-[(2R)-2-Hydroxy-14-methylhexadecyl]-2(5H)-furanone	C21 H38 O3	338.282	9.815	Full match	No results	3.38937e+07	2.29712e+07	2.73522e+07	2.46065e+07	4.79011e+07	2.38686e+07	0.873837	-0.194564	0.739239	0.444444	0.598372	-
Com_243_pos	PC(P-16:0/18:4(6Z,9Z,12Z,15Z))	C42 H76 N O7 P	737.534	11.82	Full match	No results	1.8712e+09	1.64144e+09	1.44601e+09	8.36354e+06	1.58393e+09	1.36217e+09	1.67836	0.747051	0.398452	0.888889	1.3109	PC
Com_2449_pos	PE (14:0e/18:0)	C37 H76 N O7 P	677.537	13.468	Partial match	Full match	4.15746e+07	2.77319e+07	2.93607e+07	4.26382e+07	3.65393e+07	3.05263e+07	0.899396	-0.152972	0.518332	0.777778	0.541576	PE
Com_2453_pos	PC (18:1e/24:0)	C50 H100 N O7 P	857.725	16.565	Partial match	Full match	4.33845e+07	3.28822e+07	2.9772e+07	3.15508e+07	3.55655e+07	1.99113e+07	1.21845	0.285047	0.374319	0.666667	1.25031	PC
Com_2456_pos	TAG (12:0-16:1-18:1)	C49 H90 O6	791.702	16.645	No results	Invalid mass	2.14241e+07	2.79782e+07	2.52636e+07	1.62286e+07	1.19138e+07	4.11685e+07	1.07726	0.107368	0.626008	0.666667	0.442493	TAG
Com_2459_pos	CDH	C48 H91 N O13	889.649	12.309	Full match	No results	1.9002e+07	3.20169e+07	3.1718e+07	3.74473e+07	4.15103e+07	3.18497e+07	0.746674	-0.42145	0.202344	0.888889	1.23172	-
Com_2465_pos	TAG (17:1-18:1-18:1)	C56 H102 O6	887.794	17.806	No results	Invalid mass	1.34439e+07	2.96791e+07	2.42823e+07	1.42306e+07	1.34705e+07	4.09411e+07	0.98198	-0.0262339	0.880145	0.444444	0.226277	TAG
Com_2470_pos	PC (24:0/18:1)	C50 H98 N O8 P	871.704	16.018	Partial match	Full match	4.29499e+07	1.67061e+07	2.65929e+07	3.11546e+07	3.04813e+07	1.72389e+07	1.09349	0.128943	0.886773	0.555556	0.170239	PC
Com_2478_pos	SM (d20:2/24:2)	C49 H93 N2 O6 P	836.678	13.854	No results	Full match	4.28043e+07	3.07805e+07	2.64696e+07	2.96631e+07	3.44187e+07	1.43392e+07	1.27586	0.351473	0.412941	0.666667	1.01211	SM
Com_2497_pos	SM (d25:1/19:0)	C49 H99 N2 O6 P	842.728	16.055	Partial match	Full match	4.20217e+07	3.02234e+07	2.98895e+07	1.90523e+07	1.67894e+07	1.41112e+07	2.04462	1.03183	0.00864783	1	2.53366	SM
Com_24_pos	PC (16:0/16:0)	C40 H80 N O8 P	733.564	12.298	Partial match	Full match	1.21369e+10	1.68238e+10	21535712348	2.39345e+10	2.3755e+10	20596378251	0.739486	-0.435404	0.180971	0.888889	1.4015	PC
Com_2500_pos	(2E)-2,5-Dichloro-4-oxo-2-hexenedioic acid	C6 H4 Cl2 O5	225.944	0.96	Full match	No results	1.89751e+07	1.42759e+07	1.81655e+07	1.10478e+07	2.13525e+07	2.2881e+07	0.93009	-0.104558	0.910266	0.666667	0.0879578	-
Com_2519_pos	TAG (18:1-20:1-22:6)	C63 H106 O6	975.825	17.485	No results	Invalid mass	1.31892e+07	2.26574e+07	2.42798e+07	1.01049e+07	9.13784e+06	3.94128e+07	1.02508	0.0357315	0.685898	0.666667	0.359771	TAG
Com_2524_pos	SM(d18:0/22:0)	C45 H93 N2 O6 P	788.673	14.477	Full match	No results	3.81853e+07	2.68779e+07	3.23742e+07	3.14513e+07	3.17482e+07	2.40023e+07	1.11738	0.160117	0.470818	0.777778	1.08919	SM
Com_2528_pos	BMP (18:1/20:1)	C44 H83 O10 P	819.602	11.043	No match	Invalid mass	1.09013e+07	2.71505e+07	2.72487e+07	3.72211e+07	3.84706e+07	3.92342e+07	0.568196	-0.815539	0.167437	1	1.65057	BMP
Com_2530_pos	TAG (14:2-16:0-18:1)	C51 H92 O6	800.69	16.841	Partial match	Full match	1.4535e+07	2.57719e+07	1.95078e+07	1.23311e+07	1.17691e+07	3.9184e+07	0.945176	-0.0813447	0.858557	0.666667	0.229241	TAG
Com_2534_pos	TAG (18:1-18:1-21:3)	C60 H106 O6	939.826	17.616	No results	Invalid mass	1.06592e+07	2.45981e+07	1.6102e+07	8.63744e+06	9.98366e+06	2.43591e+07	1.19495	0.256953	0.59803	0.777778	0.42727	TAG
Com_253_pos	TAG (18:0-18:1-19:2)	C58 H106 O6	915.826	17.516	No results	Invalid mass	6.86585e+08	7.45893e+08	7.54807e+08	7.00159e+08	7.83573e+08	1.71331e+09	0.68416	-0.547595	0.403041	0.777778	0.634773	TAG
Com_2544_pos	TAG (14:1-16:0-18:2)	C51 H92 O6	817.717	16.841	No results	Invalid mass	1.43499e+07	2.54842e+07	2.21245e+07	1.20083e+07	1.3277e+07	3.87919e+07	0.966937	-0.048506	0.843159	0.666667	0.24229	TAG
Com_2556_pos	TAG (16:0-16:0-18:1)	C53 H100 O6	849.778	18.009	No results	Invalid mass	2.27276e+07	2.74261e+07	3.34904e+07	2.52503e+07	3.47497e+07	3.85561e+07	0.848695	-0.236681	0.397112	0.777778	0.390215	TAG
Com_2563_pos	HexCer-NDS (d18:0/18:0)	C42 H83 N O8	729.613	13.134	Partial match	Full match	3.62276e+07	1.43105e+07	3.09737e+07	4.02581e+07	3.87639e+07	2.66906e+07	0.77107	-0.375066	0.393017	0.777778	1.25645	HexCer
Com_2570_pos	HexCer-NS (d18:2/18:0)	C42 H79 N O8	725.581	11.579	Partial match	Full match	4.00951e+07	2.16892e+07	2.40346e+07	4.26226e+07	3.82289e+07	3.82178e+07	0.720748	-0.472433	0.192007	0.777778	1.97204	HexCer
Com_2594_pos	SM (d30:0/13:1)	C48 H97 N2 O6 P	828.716	15.756	No results	Invalid mass	3.94453e+07	2.49856e+07	2.70685e+07	1.80481e+07	1.96373e+07	1.6247e+07	1.69656	0.762612	0.053397	1	2.3122	SM
Com_2596_pos	N-heptadecanoylsphinganine-1-phosphocholine	C40 H83 N2 O6 P	718.6	12.191	Full match	No results	3.94251e+07	1.84408e+07	1.93942e+07	2.50615e+07	2.7355e+07	6.87434e+06	1.30307	0.381914	0.523484	0.444444	0.886615	SM
Com_25_pos	PC (16:0/18:2)	C42 H80 N O8 P	757.563	11.404	Partial match	Full match	2.37897e+10	1.95656e+10	2.58856e+10	2.06946e+10	2.04621e+10	1.51258e+10	1.23024	0.298937	0.188806	0.777778	1.20242	PC
Com_2600_pos	(3beta,24R)-Ergost-5-en-3-yl 6-O-palmitoyl-beta-D-glucopyranoside	C50 H88 O7	800.651	14.582	Full match	No results	3.92921e+07	3.21014e+07	2.6043e+07	2.77787e+07	3.50256e+07	1.87486e+07	1.19477	0.256727	0.426286	0.666667	1.02555	-
Com_2606_pos	PC (16:0e/15:1)	C39 H78 N O7 P	703.548	11.354	Partial match	Full match	2.29275e+07	2.67012e+07	3.18483e+07	4.28398e+07	4.08238e+07	3.1073e+07	0.710122	-0.493861	0.0685254	0.888889	2.05737	PC
Com_2615_pos	PC (16:1/17:2)	C41 H76 N O8 P	741.532	11.673	Partial match	Full match	3.88625e+07	3.29069e+07	3.22587e+07	3.71837e+07	3.22102e+07	2.8113e+07	1.06688	0.0933954	0.538792	0.777778	0.572879	PC
Com_2619_pos	PS (16:0/17:1)	C39 H74 N O10 P	709.546	11.097	No match	Invalid mass	3.87777e+07	2.01979e+07	1.92602e+07	1.19368e+07	2.46607e+07	1.48932e+07	1.51941	0.603514	0.256838	0.777778	1.38828	PS
Com_2637_pos	beta-D-glucosyl-(1<->1')-N-tetracosanoylsphinganine	C48 H95 N O8	813.708	15.639	Full match	No results	3.8107e+07	2.0489e+07	2.50488e+07	3.14282e+07	3.96687e+07	1.96417e+07	0.921822	-0.117439	0.799595	0.555556	0.593827	-
Com_263_pos	PE (14:0/18:1)	C37 H72 N O8 P	689.5	11.429	Partial match	Full match	1.71821e+09	1.34174e+09	1.35768e+09	1.64682e+09	1.59444e+09	1.21565e+09	0.991187	-0.0127704	0.96102	0.444444	0.280022	PE
Com_2641_pos	1-Stearoyl-2-arachidonoyl-sn-glycero-3-phosphate	C41 H73 O8 P	724.504	13.844	Full match	No results	2.8213e+07	2.05977e+07	2.60133e+07	3.9877e+07	3.70754e+07	2.55265e+07	0.730139	-0.453756	0.1518	0.777778	1.25528	PA
Com_2665_pos	(15Z)-N-[(2S,3R)-3-Hydroxy-2-octadecanyl]-15-tetracosenamide	C42 H83 N O2	633.644	15.738	Full match	No results	2.52164e+07	2.62556e+07	3.55768e+07	3.32828e+07	3.92625e+07	3.5524e+07	0.805491	-0.31206	0.16121	0.777778	1.48863	-
Com_2671_pos	2-Docosyl-3-hydroxyhentriacontanedioic acid	C53 H104 O5	820.79	18.638	Full match	No results	2.17041e+07	2.78828e+07	3.14378e+07	1.4843e+07	1.66432e+07	3.5236e+07	1.21436	0.280196	0.446448	0.666667	0.29855	-
Com_2676_pos	PC (19:1/20:4)	C47 H84 N O8 P	821.592	11.694	Partial match	Full match	3.68572e+07	2.79081e+07	2.99505e+07	3.25566e+07	4.03986e+07	2.36376e+07	0.980567	-0.0283113	0.987356	0.555556	0.315325	PC
Com_2686_pos	PS (20:3/20:4)	C46 H76 N O10 P	833.522	10.4	Partial match	Full match	3.65936e+07	1.93804e+07	1.63394e+07	2.00968e+07	1.94084e+07	1.31989e+07	1.37206	0.456345	0.402972	0.444444	1.23978	PS
Com_2693_pos	TAG (16:0-18:0-20:0)	C57 H110 O6	907.858	18.808	No results	Invalid mass	1.21726e+07	2.12776e+07	2.5858e+07	1.5352e+07	1.82081e+07	3.46029e+07	0.870095	-0.200756	0.733174	0.444444	0.235609	TAG
Com_2699_pos	Cer-NS (d18:1/26:0)	C44 H87 N O3	677.67	16.509	Partial match	Full match	2.83831e+07	3.21829e+07	3.07463e+07	2.55784e+07	3.72196e+07	1.99055e+07	1.10409	0.142858	0.548055	0.666667	0.865608	Cer
Com_269_pos	PC (16:0/20:5)	C44 H78 N O8 P	779.548	10.506	Partial match	Full match	1.25567e+09	1.55256e+09	1.36823e+09	6.66969e+08	1.33433e+09	9.8065e+08	1.40058	0.486024	0.197696	0.888889	1.55537	PC
Com_2715_pos	Amide C18	C18 H37 N O	283.288	2.604	Full match	No results	3.59262e+07	2.2226e+07	2.53793e+07	2.96583e+07	3.32916e+07	2.2053e+07	0.98269	-0.0251922	0.905199	0.444444	0.417419	-
Com_271_pos	SM (d20:0/13:1)	C38 H77 N2 O6 P	688.553	10.355	Partial match	Full match	1.65916e+09	1.28633e+09	1.27875e+09	1.03815e+09	1.17151e+09	8.56752e+08	1.37759	0.462144	0.062582	1	1.79465	SM
Com_272_pos	PC (16:0/17:0)	C41 H82 N O8 P	747.578	13	Partial match	Full match	1.65742e+09	1.10496e+09	1.14076e+09	1.28914e+09	1.23297e+09	1.0616e+09	1.08913	0.123182	0.654805	0.444444	0.684004	PC
Com_2735_pos	spisulosine	C18 H39 N O	285.304	3.074	Full match	No results	2.2697e+07	1.74594e+07	2.03041e+07	2.09135e+07	2.42245e+07	1.74396e+07	0.966169	-0.0496531	0.810958	0.555556	0.148619	-
Com_273_pos	1-stearoyl-2-arachidonoyl-sn-glycero-3-phospho-1D-myo-inositol	C47 H83 O13 P	886.558	11.754	Full match	No results	1.57952e+09	1.43268e+09	1.49787e+09	1.64532e+09	1.80844e+09	1.42385e+09	0.924648	-0.113025	0.403617	0.666667	0.592934	-
Com_2741_pos	CL (14:1-22:3-18:1-18:2)	C81 H144 O17 P2	1468.02	16.429	No results	Invalid mass	3.45765e+07	3.26888e+07	2.68086e+07	3.00833e+07	3.06156e+07	2.26656e+07	1.12847	0.174362	0.376967	0.777778	0.529388	CL
Com_2742_pos	TAG (15:0-18:1-20:4)	C56 H98 O6	883.764	17.144	No results	Invalid mass	1.20758e+07	1.95002e+07	1.95862e+07	1.16128e+07	1.21197e+07	3.36593e+07	0.891454	-0.165767	0.982962	0.555556	0.199864	TAG
Com_275_pos	PE (16:1/18:1)	C39 H74 N O8 P	715.516	11.499	Partial match	Full match	1.65241e+09	1.38993e+09	1.16563e+09	1.22947e+09	1.4786e+09	1.12333e+09	1.09828	0.135252	0.524927	0.666667	0.975301	PE
Com_276_pos	SM (d14:0/21:1)	C40 H81 N2 O6 P	716.584	11.686	Partial match	Full match	1.63921e+09	1.41294e+09	1.32048e+09	1.37906e+09	1.50028e+09	1.10645e+09	1.09705	0.133633	0.438598	0.666667	0.946092	SM
Com_277_pos	PC (18:1e/16:1)	C42 H82 N O7 P	743.583	12.267	Partial match	Full match	1.63706e+09	9.85702e+08	1.18407e+09	1.05434e+09	1.27932e+09	8.36277e+08	1.20092	0.264135	0.414989	0.666667	0.770529	PC
Com_2781_pos	1-stearoyl-2-arachidonoyl-sn-glycero-3-phospho-(1'-sn-glycerol)	C44 H79 O10 P	798.54	13.03	Full match	No results	2.58062e+07	2.15448e+07	2.13133e+07	3.13068e+07	2.48421e+07	2.47363e+07	0.84891	-0.236317	0.18343	0.777778	1.36064	PG
Com_2786_pos	PC (21:2/21:2)	C50 H92 N O8 P	865.657	13.92	Partial match	Full match	3.43991e+07	2.17656e+07	1.9336e+07	2.2053e+07	2.52605e+07	9.68613e+06	1.32458	0.405539	0.408684	0.444444	1.0259	PC
Com_2788_pos	HexCer-NS (d18:1/25:1)	C49 H93 N O8	823.692	14.972	No results	Full match	3.26416e+07	2.19071e+07	2.64452e+07	2.64248e+07	3.73862e+07	2.34603e+07	0.928072	-0.107692	0.727768	0.444444	0.507299	HexCer
Com_278_pos	PE (16:1e/20:5)	C41 H72 N O7 P	721.506	11.349	Partial match	Full match	1.62121e+09	1.35342e+09	1.32442e+09	1.30627e+09	1.27555e+09	1.02568e+09	1.1917	0.253015	0.154308	1	1.28497	PE
Com_2798_pos	PC (21:2/20:4)	C49 H86 N O8 P	847.61	11.962	Partial match	Full match	3.15917e+07	1.94132e+07	1.97709e+07	2.4834e+07	2.74481e+07	1.63595e+07	1.03109	0.0441719	0.90715	0.444444	0.281038	PC
Com_27_pos	PC (18:1e/16:0)	C42 H84 N O7 P	745.6	13.253	Partial match	Full match	2.27554e+10	12731489754	1.55367e+10	2.03564e+10	1.55481e+10	1.2367e+10	1.05701	0.0799907	0.845107	0.444444	0.267068	PC
Com_2801_pos	PC (14:1e/26:2)	C48 H92 N O7 P	825.662	14.765	Partial match	Full match	3.41926e+07	2.18925e+07	2.0335e+07	2.74328e+07	5.84856e+06	1.63813e+07	1.53879	0.621792	0.326961	0.777778	1.48742	PC
Com_2806_pos	1-Stearoyl-2-arachidonoyl-sn-glycerol	C41 H72 O5	644.539	14.037	Full match	No results	2.21677e+07	2.06339e+07	1.77697e+07	3.73011e+07	3.37494e+07	2.72361e+07	0.616271	-0.698362	0.0167738	1	1.82847	-
Com_2816_pos	(9Z,11R,12Z,15Z)-11-(Icosanoyloxy)-9,12,15-octadecatrienoic acid	C38 H68 O4	588.511	17.837	Full match	No results	1.01061e+07	2.26704e+07	2.23619e+07	9.7498e+06	7.67992e+06	3.20808e+07	1.11367	0.155325	0.655769	0.666667	0.402644	-
Com_2830_pos	SM (d16:0/17:0)	C38 H79 N2 O6 P	690.569	10.842	Partial match	Full match	3.35291e+07	2.35679e+07	2.05783e+07	1.97667e+07	2.13511e+07	1.69361e+07	1.33799	0.420063	0.191855	0.888889	1.34736	SM
Com_2831_pos	PC (20:1/22:6)	C50 H86 N O8 P	859.609	11.759	Partial match	Full match	3.16171e+07	2.35265e+07	2.2057e+07	3.67024e+07	8.07736e+06	1.97661e+07	1.19606	0.258291	0.520076	0.666667	0.912488	PC
Com_2833_pos	Cer-NDS (d18:0/24:0)	C42 H85 N O3	651.655	16.151	Partial match	Full match	3.34904e+07	2.04701e+07	2.65246e+07	3.02921e+07	2.48111e+07	2.15472e+07	1.05003	0.0704291	0.835659	0.555556	0.236616	Cer
Com_2834_pos	TAG (16:0-16:1-22:6)	C57 H96 O6	893.749	16.818	No results	Invalid mass	1.66814e+07	3.04531e+07	3.62625e+07	1.98555e+07	7.54889e+06	3.10369e+07	1.42702	0.513008	0.405682	0.666667	0.733156	TAG
Com_2845_pos	SM (d28:2/14:0)	C47 H93 N2 O6 P	812.678	14.069	Partial match	Full match	3.33829e+07	2.82311e+07	7.90685e+06	2.26081e+07	2.63017e+07	1.61049e+07	1.06931	0.0966811	0.874612	0.666667	0.511119	SM
Com_2847_pos	Eicosapentaenoyl PAF C-16	C44 H80 N O7 P	765.565	12.611	Full match	No results	3.33411e+07	2.29453e+07	2.50089e+07	1.70394e+07	2.82078e+07	2.04871e+07	1.23673	0.306527	0.3029	0.777778	1.13335	-
Com_2848_pos	SM (d25:0/18:1)	C48 H97 N2 O6 P	828.713	15.566	No results	Invalid mass	3.33102e+07	2.35761e+07	2.13655e+07	1.8136e+07	1.90633e+07	1.20642e+07	1.58843	0.667605	0.0792473	1	1.97179	SM
Com_284_pos	DAG (18:1/18:1)	C39 H72 O5	637.566	14.32	No results	Invalid mass	1.1417e+09	8.98528e+08	1.03596e+09	1.40711e+09	1.55297e+09	1.14077e+09	0.750136	-0.414777	0.072371	0.888889	1.34419	DAG
Com_2851_pos	Palmitamide	C16 H33 N O	255.256	1.468	Full match	No results	1.16138e+07	6.86001e+06	3.08297e+07	3.64136e+07	8.02834e+06	6.18066e+06	0.973941	-0.0380934	0.892183	0.555556	0.249405	FA
Com_2853_pos	PC (18:5e/26:2)	C52 H92 N O7 P	873.663	14.898	No results	Full match	3.31769e+07	1.61681e+07	1.88199e+07	2.54028e+07	2.59627e+07	1.81271e+07	0.980894	-0.0278315	0.834398	0.555556	0.524659	PC
Com_2871_pos	SM (d24:3/20:2)	C49 H91 N2 O6 P	834.662	12.992	No results	Full match	3.28685e+07	1.72777e+07	2.04506e+07	1.65339e+07	1.22968e+07	1.20494e+07	1.72692	0.788203	0.096369	1	1.84269	SM
Com_2882_pos	Phytosphingosine	C18 H39 N O3	317.293	2.133	Full match	No results	3.26299e+07	2.21196e+07	1.80359e+07	2.78476e+07	2.2933e+07	2.43811e+07	0.968385	-0.046348	0.77041	0.666667	0.323684	-
Com_2883_pos	PC (14:0e/12:0)	C34 H70 N O7 P	635.491	9.395	Partial match	Full match	3.25833e+07	2.60774e+07	2.51558e+07	2.63587e+07	2.46266e+07	2.31109e+07	1.13118	0.177834	0.283032	0.777778	0.894081	PC
Com_2886_pos	ACar 14:0	C21 H42 N O4	371.304	1.784	No match	Invalid mass	3.25332e+07	2.80562e+07	2.91594e+07	1.83794e+07	2.41218e+07	1.70375e+07	1.50741	0.592067	0.0421425	1	2.37728	ACar
Com_2888_pos	1-stearoyl-2-linoleoyl-sn-glycero-3-phospho-1D-myo-inositol	C45 H83 O13 P	862.558	11.894	Full match	No results	3.24603e+07	2.08239e+07	2.4035e+07	3.37065e+07	3.06965e+07	1.88675e+07	0.928529	-0.106981	0.797968	0.555556	0.415691	-
Com_2895_pos	TG(16:1(9Z)/16:1(9Z)/18:1(9Z))[iso3]	C53 H96 O6	828.718	14.758	Full match	No results	3.22874e+07	2.16887e+07	2.0078e+07	2.81498e+07	2.75146e+07	2.01635e+07	0.976607	-0.0341495	0.857889	0.555556	0.3491	TAG
Com_290_pos	3-hydroxyoctadecanoylcarnitine	C25 H49 N O5	443.362	3.014	Full match	No results	1.52354e+09	1.41096e+09	1.31663e+09	9.01728e+08	1.01241e+09	7.5794e+08	1.59094	0.669881	0.0161729	1	2.47168	FA
Com_2915_pos	HexCer-NS (d16:1/16:0)	C38 H73 N O8	671.535	10.086	Partial match	Full match	3.20276e+07	2.43729e+07	2.4829e+07	2.33376e+07	2.96619e+07	1.96384e+07	1.11828	0.161283	0.474263	0.777778	0.919068	HexCer
Com_2921_pos	(2R)-1-(Hexadecyloxy)-3-(phosphonooxy)-2-propanyl (9Z)-9-hexadecenoate	C35 H69 O7 P	632.48	14.302	Full match	No results	2.46202e+07	1.97293e+07	2.27246e+07	1.97435e+07	3.09446e+07	1.98991e+07	0.950229	-0.0736524	0.856323	0.444444	0.281246	-
Com_2937_pos	PC (18:3/18:3)	C44 H76 N O8 P	777.532	9.743	Partial match	Full match	2.95957e+07	1.52431e+07	2.33712e+07	2.2796e+07	2.79411e+07	1.77203e+07	0.996387	-0.00522231	0.928146	0.555556	0.317453	PC
Com_2939_pos	PC (18:2e/15:0)	C41 H80 N O7 P	729.567	11.845	Partial match	Full match	3.15651e+07	2.75544e+07	2.61989e+07	2.84685e+07	3.35788e+07	1.98847e+07	1.04133	0.0584295	0.741895	0.555556	0.454273	PC
Com_293_pos	PC (16:0/18:3)	C42 H78 N O8 P	755.547	10.589	Partial match	Full match	1.51623e+09	9.78591e+08	1.03717e+09	8.74612e+08	1.0906e+09	9.92201e+08	1.19428	0.256146	0.367323	0.666667	0.986078	PC
Com_2941_pos	TG(18:2(9Z,12Z)/18:2(9Z,12Z)/20:2(11Z,14Z))[iso3]	C59 H102 O6	906.765	17.199	Full match	No results	1.22538e+07	1.84717e+07	2.53596e+07	1.45544e+07	1.27135e+07	2.99676e+07	0.979899	-0.0292948	0.974633	0.444444	0.224023	TAG
Com_2943_pos	PC (21:2/20:5)	C49 H84 N O8 P	767.578	11.588	No results	Invalid mass	3.01449e+07	1.76688e+07	1.63335e+07	1.75489e+07	1.94228e+07	1.238e+07	1.2998	0.378287	0.370326	0.666667	0.744677	PC
Com_2944_pos	10-Oxononadecanoic acid	C19 H36 O3	312.267	13.316	Full match	No results	2.92298e+07	2.52107e+07	2.15957e+07	3.16201e+07	2.70465e+07	2.22266e+07	0.939959	-0.0893307	0.682491	0.666667	0.34492	-
Com_294_pos	ACar 18:1	C25 H48 N O4	425.351	3.02	No match	Invalid mass	1.49609e+09	1.38955e+09	1.29652e+09	8.88806e+08	9.94988e+08	7.45451e+08	1.59063	0.669599	0.0163661	1	2.47149	ACar
Com_2958_pos	SM (d17:3/23:0)	C45 H87 N2 O6 P	782.639	12.808	No match	Invalid mass	2.78549e+07	2.52009e+07	2.21225e+07	2.42792e+07	2.71217e+07	2.15948e+07	1.0299	0.0425019	0.769685	0.666667	0.221315	SM
Com_2969_pos	2-Hydroxynonadecyl alpha-D-glucopyranoside	C25 H50 O7	462.357	1.216	Full match	No results	2.6621e+07	1.5401e+07	2.13375e+07	1.59598e+07	1.65114e+07	1.52515e+07	1.32766	0.408887	0.242855	0.777778	1.42113	-
Com_2971_pos	PC (22:1/22:1)	C52 H100 N O8 P	897.721	15.862	Partial match	Full match	3.07426e+07	1.66641e+07	1.75263e+07	1.84402e+07	1.41439e+07	9.92775e+06	1.52741	0.611088	0.194578	0.777778	1.72407	PC
Com_297_pos	PC (16:0e/18:0)	C42 H86 N O7 P	747.615	14.32	Partial match	Full match	1.49065e+09	9.56208e+08	1.08798e+09	1.2496e+09	1.56599e+09	9.71808e+08	0.933317	-0.0995616	0.739496	0.666667	0.461405	PC
Com_2985_pos	(8Z,11Z,14Z,17Z,20Z,23Z)-hexacosahexaenoic acid	C26 H40 O2	384.303	2.138	Full match	No results	1.94196e+06	3.62566e+06	1.04375e+07	2.34637e+06	3.33054e+07	458367	0.44323	-1.17387	0.871279	0.555556	0.221662	-
Com_2986_pos	PE (20:3/22:6)	C47 H76 N O8 P	813.523	12.554	No results	Invalid mass	2.43024e+07	2.45007e+07	2.47335e+07	2.99257e+07	2.2946e+07	2.8949e+07	0.898755	-0.154001	0.353948	0.666667	1.01702	PE
Com_2988_pos	1-palmitoyl-2-arachidonoyl-sn-glycero-3-phospho-(1'-sn-glycerol)	C42 H75 O10 P	770.507	10.986	Full match	No results	3.04198e+07	1.71973e+07	2.00249e+07	1.23924e+07	2.40996e+07	6.17576e+06	1.58532	0.664772	0.277783	0.777778	1.50403	PG
Com_298_pos	PC (22:6e/17:1)	C47 H82 N O7 P	803.583	12.183	Partial match	Full match	1.49007e+09	9.56586e+08	9.92496e+08	1.18635e+09	1.26945e+09	9.5118e+08	1.00944	0.0135568	0.981459	0.444444	0.457201	PC
Com_2991_pos	DAG (16:0/20:4)	C39 H68 O5	633.534	13.227	No results	Invalid mass	2.45699e+07	1.27958e+07	1.28036e+07	1.83525e+07	1.27303e+07	2.3878e+07	0.912819	-0.131599	0.721498	0.444444	0.317219	DAG
Com_2995_pos	(6E,10Z)-3,4,7,11-Tetramethyl-6,10-tridecadienal	C17 H30 O	250.23	1.858	Full match	No results	2.9634e+07	2.2444e+07	2.13261e+07	2.9355e+07	3.273e+07	2.30968e+07	0.861734	-0.214685	0.361943	0.777778	1.16946	-
Com_2996_pos	PC (22:5/22:6)	C52 H82 N O8 P	879.579	9.953	No results	Full match	3.02681e+07	2.26805e+07	1.98631e+07	1.59097e+07	1.92354e+07	1.69423e+07	1.39788	0.483237	0.106012	1	1.6212	PC
Com_2999_pos	Furan Fatty Acid F5	C21 H36 O3	336.267	13.543	Full match	No results	2.83163e+07	1.81071e+07	1.99479e+07	2.67559e+07	2.67901e+07	2.67748e+07	0.826328	-0.275214	0.262422	0.666667	0.859753	-
Com_29_pos	PC (18:0/18:1)	C44 H86 N O8 P	787.611	13.654	Partial match	Full match	19182556626	1.47669e+10	1.69928e+10	1.71354e+10	1.69362e+10	1.14397e+10	1.11933	0.162637	0.47403	0.666667	0.846716	PC
Com_3000_pos	PC (19:2/20:5)	C47 H80 N O8 P	817.563	10.43	Partial match	Full match	3.02181e+07	1.67977e+07	1.81335e+07	1.11402e+07	1.74214e+07	1.39485e+07	1.53256	0.615945	0.152373	0.888889	1.58333	PC
Com_3002_pos	PE (16:1/16:1)	C37 H70 N O8 P	687.484	10.6	Partial match	Full match	3.01996e+07	2.19713e+07	2.04595e+07	2.2857e+07	2.21043e+07	1.52248e+07	1.20677	0.271147	0.345059	0.444444	1.24608	PE
Com_3009_pos	PE (16:1/18:2)	C39 H72 N O8 P	713.5	10.553	Partial match	Full match	2.87436e+07	2.77066e+07	1.42256e+07	1.43934e+07	2.13807e+07	1.52346e+07	1.38556	0.470473	0.338118	0.666667	0.68015	PE
Com_300_pos	PE (18:2e/20:3)	C43 H78 N O7 P	751.553	13.434	Partial match	Full match	1.405e+09	1.03168e+09	9.84502e+08	1.3602e+09	1.2852e+09	1.00545e+09	0.937094	-0.0937349	0.657904	0.555556	0.540634	PE
Com_3010_pos	TAG (14:1-16:1-18:1)	C51 H92 O6	817.717	16.712	No results	Invalid mass	1.11324e+07	1.99795e+07	1.68095e+07	7.2575e+06	7.62593e+06	2.85368e+07	1.10367	0.142304	0.598403	0.666667	0.498777	TAG
Com_3011_pos	PC (18:3e/26:0)	C52 H100 N O7 P	864.701	16.266	No results	Invalid mass	5.36048e+06	2.04434e+07	1.2639e+07	8.97107e+06	1.03066e+07	2.85174e+07	0.804327	-0.314146	0.708913	0.444444	0.471005	PC
Com_3015_pos	PC (20:5e/18:5)	C46 H74 N O7 P	783.506	10.597	No match	Invalid mass	2.34938e+07	1.57936e+07	1.44564e+07	1.56439e+07	1.80593e+07	1.69404e+07	1.06121	0.0857152	0.826392	0.555556	0.268218	PC
Com_3016_pos	SM (d25:2/12:0)	C42 H83 N2 O6 P	742.601	11.926	Partial match	Full match	2.98757e+07	2.20987e+07	1.65173e+07	2.65743e+07	2.57165e+07	1.82994e+07	0.970273	-0.0435378	0.838642	0.555556	0.499265	SM
Com_3019_pos	1-oleoyl-2-linoleoyl-sn-glycero-3-phospho-L-serine	C42 H76 N O10 P	785.522	10.831	Full match	No results	2.97851e+07	2.22046e+07	2.61855e+07	1.68531e+07	1.66078e+07	1.72849e+07	1.54053	0.623423	0.0356183	1	2.17805	PS
Com_3025_pos	Nisinic acid	C24 H36 O2	356.271	1.505	Full match	No results	7.91528e+06	1.38356e+07	2.65524e+07	1.30885e+07	3.17503e+07	1.06209e+06	1.05234	0.0735995	0.60823	0.555556	0.647567	-
Com_3030_pos	PC (22:6e/21:1)	C51 H90 N O7 P	859.641	14.486	No results	Full match	2.36206e+07	1.95958e+07	6.56763e+06	2.62068e+07	3.24058e+07	1.65198e+07	0.662618	-0.593751	0.337619	0.777778	1.44114	PC
Com_3033_pos	TAG (16:0-17:1-18:1)	C54 H100 O6	861.778	17.835	No results	Invalid mass	9.63194e+06	1.28094e+07	1.96616e+07	5.59554e+06	8.5028e+06	2.80859e+07	0.998073	-0.00278282	0.733112	0.666667	0.298763	TAG
Com_3041_pos	TAG (12:0-14:0-18:1)	C47 H88 O6	765.686	16.67	No results	Invalid mass	1.14081e+07	1.98214e+07	1.7825e+07	1.07812e+07	8.16878e+06	2.7871e+07	1.0477	0.0672295	0.714521	0.666667	0.425274	TAG
Com_3043_pos	N-[(2S,3R,4E,14Z)-1,3-Dihydroxy-4,14-octadecadien-2-yl]tricosanamide	C41 H79 N O3	633.608	14.513	Full match	No results	2.0075e+07	1.65265e+07	1.99166e+07	2.67828e+07	3.20567e+07	2.43519e+07	0.679376	-0.557719	0.0221044	1	0.963389	-
Com_304_pos	PC (18:0/20:5)	C46 H82 N O8 P	807.58	11.745	Partial match	Full match	1.22133e+09	1.12708e+09	1.52379e+09	1.38519e+09	1.40907e+09	9.97518e+08	1.02121	0.0302753	0.871947	0.444444	0.157912	PC
Com_3056_pos	SM (d30:2/12:1)	C47 H91 N2 O6 P	810.663	13.173	Partial match	Full match	2.91068e+07	2.49536e+07	1.46706e+07	2.09765e+07	1.92991e+07	1.00778e+07	1.36497	0.448874	0.362377	0.777778	1.21899	SM
Com_305_pos	TAG (18:0-18:1-19:1)	C58 H108 O6	917.842	17.854	No results	Invalid mass	6.72096e+08	1.0211e+09	1.22066e+09	8.77303e+08	7.55834e+08	1.39488e+09	0.962297	-0.0554461	0.903442	0.444444	0.196693	TAG
Com_3068_pos	p-cymene	C10 H14	134.11	18.651	Full match	No results	8.3018e+06	1.89693e+07	1.61553e+07	7.72475e+06	7.08617e+06	2.75e+07	1.02636	0.0375414	0.751107	0.666667	0.303736	-
Com_3078_pos	PC(P-16:0/16:0)	C40 H80 N O7 P	717.565	13.817	Full match	No results	2.87215e+07	1.71531e+07	1.91732e+07	2.68563e+07	2.9804e+07	1.76094e+07	0.875831	-0.191276	0.584352	0.666667	0.664075	PC
Com_3088_pos	Lyso-PAF-C16	C24 H52 N O6 P	481.355	3.766	Full match	No results	2.8436e+07	2.04536e+07	2.54955e+07	1.73866e+07	2.45876e+07	1.9105e+07	1.21785	0.284335	0.233681	0.888889	0.998507	-
Com_3090_pos	(9Z)-9-Hexadecenamide	C16 H31 N O	253.241	1.566	Full match	No results	2.61151e+07	2.22165e+07	2.03059e+07	3.11108e+07	2.17836e+07	2.32733e+07	0.901135	-0.150185	0.507249	0.666667	0.808566	-
Com_3095_pos	TAG (15:0-18:1-18:3)	C54 H96 O6	857.749	17.015	No results	Invalid mass	5.92662e+06	1.34113e+07	1.2559e+07	4.06923e+06	3.27798e+06	2.69364e+07	0.930383	-0.104103	0.672355	0.666667	0.423078	TAG
Com_30_pos	PC (16:1/18:1)	C42 H80 N O8 P	757.563	11.244	Partial match	Full match	1.92503e+10	1.80098e+10	9.5706e+09	1.09706e+10	1.68314e+10	11098886665	1.20385	0.267653	0.580669	0.666667	0.774951	PC
Com_3105_pos	PC (14:0e/16:1)	C38 H76 N O7 P	689.535	11.121	Partial match	Full match	2.8124e+07	7.09268e+06	2.17025e+07	1.55018e+07	1.85279e+07	1.71434e+07	1.11229	0.153527	0.928682	0.666667	0.248257	PC
Com_310_pos	ACar 16:0	C23 H46 N O4	399.336	2.757	No match	Invalid mass	1.33993e+09	1.33694e+09	1.2958e+09	7.41529e+08	1.64332e+06	7.67981e+08	2.62891	1.39446	0.330348	1	1.5167	ACar
Com_3113_pos	catacerebroside A	C49 H91 N O9	837.673	15.218	Full match	No results	2.79867e+07	1.77074e+07	1.71743e+07	1.67699e+07	1.53668e+07	1.13798e+07	1.4447	0.530774	0.15135	1	1.68967	-
Com_3117_pos	TAG (18:1-18:1-21:2)	C60 H108 O6	941.842	17.858	No results	Invalid mass	6.29969e+06	2.09543e+07	5.47172e+06	2.99745e+06	3.2173e+06	7.20777e+06	2.43812	1.28577	0.211818	0.777778	1.00692	TAG
Com_3118_pos	PC (26:0/18:1)	C52 H102 N O8 P	899.733	16.608	Partial match	Full match	2.78723e+07	2.32052e+07	2.22282e+07	1.49134e+07	1.92904e+07	5.87564e+06	1.82901	0.871064	0.183018	1	1.73009	PC
Com_3130_pos	PC (18:4e/19:2)	C45 H80 N O7 P	777.569	11.707	Partial match	Full match	2.36319e+07	1.41117e+07	1.69928e+07	1.4755e+07	1.86599e+07	1.2845e+07	1.18324	0.242737	0.450129	0.666667	0.658227	PC
Com_3137_pos	PC (14:0e/26:2)	C48 H94 N O7 P	827.677	15.744	Partial match	Full match	2.64802e+07	2.06969e+07	2.06982e+07	1.89407e+07	2.20807e+07	1.58748e+07	1.19297	0.254554	0.230372	0.777778	1.47469	PC
Com_3141_pos	DAG (18:1/18:3)	C39 H68 O5	633.531	12.746	No results	Invalid mass	2.2087e+07	1.39165e+07	1.75018e+07	2.52874e+07	2.27976e+07	2.1812e+07	0.765488	-0.385548	0.158392	0.888889	1.0228	DAG
Com_3142_pos	PC (20:0/20:0)	C48 H96 N O8 P	845.689	16.039	Partial match	Full match	2.72729e+07	1.83678e+07	1.63963e+07	1.28553e+07	1.50099e+07	1.32263e+07	1.50973	0.594287	0.117069	1	1.83271	PC
Com_314_pos	HexCer-NS (d18:1/22:0)	C46 H89 N O8	783.661	14.758	Partial match	Full match	1.22776e+09	9.9095e+08	9.70814e+08	1.3772e+09	1.20452e+09	9.71859e+08	0.897554	-0.15593	0.461311	0.666667	0.659417	HexCer
Com_315_pos	PC (18:1/22:4)	C48 H86 N O8 P	835.609	12.19	Partial match	Full match	1.42643e+09	9.10106e+08	9.54965e+08	1.12279e+09	1.19083e+09	9.08928e+08	1.0214	0.0305419	0.970174	0.444444	0.440085	PC
Com_3163_pos	PC (20:3e/26:4)	C54 H96 N O7 P	901.694	14.887	No results	Full match	2.68984e+07	1.6695e+07	1.37715e+07	1.53533e+07	1.87685e+07	8.97286e+06	1.33114	0.412657	0.38344	0.666667	1.30072	PC
Com_3189_pos	TAG (18:1-20:4-22:5)	C63 H102 O6	971.795	16.882	No results	Invalid mass	9.85174e+06	1.54952e+07	1.15654e+07	6.66205e+06	6.28879e+06	1.28508e+07	1.43062	0.516636	0.226162	0.777778	0.667422	TAG
Com_31_pos	1-hexadecanoyl-2-octadecanoyl-3-(9Z-octadecenoyl)-sn-glycerol	C55 H104 O6	860.785	18.048	Full match	No results	1.13857e+10	1.09263e+10	1.44462e+10	7.72256e+09	1.07211e+10	1.81127e+10	1.00552	0.0079439	0.836154	0.666667	0.125262	TAG
Com_3227_pos	Tricosanoyl Ethanolamide	C25 H51 N O2	397.393	8.918	Full match	No results	1.11693e+07	4.29193e+06	1.10108e+07	2.82441e+07	1.04328e+07	6.73343e+06	0.582952	-0.778552	0.45475	0.444444	0.984397	-
Com_3228_pos	ACar 20:4	C27 H46 N O4	447.336	2.108	No match	Invalid mass	2.57869e+07	1.86991e+07	1.60772e+07	1.7954e+07	1.95597e+07	1.03647e+07	1.26493	0.339063	0.364366	0.666667	0.916904	ACar
Com_3237_pos	PC (20:2/20:2)	C48 H88 N O8 P	837.626	12.436	Partial match	Full match	1.18071e+07	9.50052e+06	2.78081e+07	1.01232e+07	5.61365e+06	9.87518e+06	1.91768	0.939365	0.223243	0.777778	1.67035	PC
Com_3250_pos	N,N-Bis(2-hydroxyethyl)dodecanamide	C16 H33 N O3	287.246	1.648	Full match	No results	2.7946e+06	3.21697e+06	2.74828e+07	2.69435e+06	4.4481e+06	8.78193e+06	2.10334	1.07268	0.751502	0.444444	0.575829	-
Com_3261_pos	N-(hexadecanoyl)-beta-D-galactosylsphingosine	C40 H77 N O8	699.566	10.103	Full match	No results	2.27091e+07	1.59752e+07	1.36627e+07	1.42919e+07	1.95046e+07	1.31145e+07	1.11588	0.15818	0.627466	0.666667	0.497208	-
Com_3267_pos	2,3-Octadiene-5,7-diyn-1-ol	C8 H6 O	118.042	0.938	Full match	No results	2.51412e+07	1.47695e+07	1.751e+07	1.68485e+07	1.94534e+07	1.4678e+07	1.12634	0.17164	0.609551	0.666667	0.427149	-
Com_3268_pos	(17Z)-N-[(2S,3R,4E)-3-Hydroxy-4-octadecen-2-yl]-17-hexacosenamide	C44 H85 N O2	659.659	16.511	Full match	No results	1.72152e+07	2.31666e+07	2.15906e+07	1.6208e+07	2.48352e+07	1.11702e+07	1.18691	0.247205	0.455267	0.666667	1.0965	-
Com_3271_pos	TAG (18:0-18:1-22:3)	C61 H110 O6	955.857	18.114	No results	Invalid mass	5.78083e+06	1.87396e+07	1.4652e+07	4.9081e+06	3.75858e+06	2.38583e+07	1.20438	0.268289	0.569257	0.666667	0.54693	TAG
Com_3277_pos	PS (21:1/21:1)	C48 H90 N O10 P	871.632	14.725	Partial match	Full match	2.49785e+07	2.04752e+07	1.52035e+07	1.93118e+07	1.49337e+07	1.26168e+07	1.29437	0.372252	0.255297	0.888889	0.704347	PS
Com_3279_pos	PC (16:2e/22:6)	C46 H78 N O7 P	787.552	10.39	Partial match	Full match	2.49608e+07	5.18381e+06	1.55725e+07	5.1316e+06	1.63175e+07	1.11031e+07	1.40442	0.489977	0.679952	0.666667	0.564815	PC
Com_3289_pos	PC (20:5e/21:2)	C49 H86 N O7 P	831.615	13.48	No results	Full match	1.31928e+07	9.16021e+06	1.60471e+07	1.60248e+07	1.30877e+07	1.16549e+07	0.941931	-0.0863069	0.708881	0.555556	0.368401	PC
Com_3294_pos	1-oleoyl-2-arachidonoyl-sn-glycero-3-phospho-L-serine	C44 H76 N O10 P	809.52	11.113	Full match	No results	2.47567e+07	1.82452e+07	1.63319e+07	1.10412e+07	1.47314e+07	1.24149e+07	1.55375	0.635755	0.0527206	1	2.00691	PS
Com_32_pos	TAG (16:0-18:0-18:1)	C55 H104 O6	877.812	18.049	No results	Invalid mass	1.09371e+10	10492119380	1.39323e+10	7.36326e+09	1.0243e+10	1.75973e+10	1.00449	0.00646048	0.835203	0.666667	0.124089	TAG
Com_3302_pos	TAG (16:1-18:1-18:2)	C55 H98 O6	876.719	17.051	No match	Invalid mass	5.77e+06	1.4015e+07	1.54423e+07	8.47791e+06	7.15171e+06	2.34521e+07	0.901374	-0.149802	0.933335	0.444444	0.302327	TAG
Com_3306_pos	PE (19:2/18:3)	C42 H74 N O8 P	751.518	11.383	Partial match	Full match	2.4603e+07	1.59543e+07	1.89684e+07	1.69505e+07	1.5505e+07	1.39435e+07	1.28291	0.359418	0.192672	0.888889	1.53061	PE
Com_3308_pos	1-(1Z-octadecenyl)-2-oleoyl-sn-glycero-3-phosphoserine	C42 H80 N O9 P	773.559	9.243	Full match	No results	1.76745e+07	2.26972e+07	1.17623e+07	1.48328e+07	1.64147e+07	1.13612e+07	1.22355	0.291077	0.475887	0.777778	0.883114	PS
Com_330_pos	PE (18:1/22:6)	C45 H76 N O8 P	789.531	11.29	Partial match	Full match	1.34849e+09	1.03348e+09	8.87596e+08	8.60858e+08	9.94205e+08	7.70912e+08	1.24509	0.316249	0.230748	0.888889	1.26717	PE
Com_3315_pos	PC (19:2/18:4)	C45 H78 N O8 P	791.539	11.369	No results	Invalid mass	1.23363e+07	1.68164e+07	1.89979e+07	2.54396e+07	2.675e+07	1.53605e+07	0.712812	-0.488406	0.218162	0.777778	1.42168	PC
Com_3319_pos	PE (14:0e/20:0)	C39 H80 N O7 P	705.565	14.458	Partial match	Full match	1.99186e+07	1.58015e+07	1.73116e+07	2.15994e+07	2.36511e+07	1.60414e+07	0.865232	-0.208841	0.384473	0.777778	0.546712	PE
Com_3331_pos	erectusfuranone A	C23 H42 O3	366.314	15.05	Full match	No results	1.70492e+07	1.89976e+07	1.58625e+07	2.38661e+07	2.16067e+07	1.76917e+07	0.821812	-0.28312	0.151154	0.888889	1.17338	-
Com_3332_pos	SM (d14:2/24:1)	C43 H83 N2 O6 P	754.601	11.287	Partial match	Full match	1.8541e+07	1.6537e+07	1.30414e+07	1.21247e+07	1.32839e+07	8.47315e+06	1.42021	0.506109	0.11075	0.888889	1.18695	SM
Com_3347_pos	PC (22:5e/22:6)	C52 H84 N O7 P	865.583	13.937	No match	Invalid mass	1.59061e+07	1.80418e+07	1.59715e+07	1.94122e+07	1.3851e+07	1.58363e+07	1.0167	0.023889	0.834113	0.666667	0.0936877	PC
Com_3354_pos	C18 Globotriaosylceramide (d18:1/18:0)	C54 H101 N O18	1051.7	12.067	Full match	No results	2.04484e+07	1.50041e+07	1.05987e+07	1.95991e+07	2.55063e+07	1.79231e+07	0.730641	-0.452766	0.21408	0.777778	1.69269	-
Com_3355_pos	(9Z)-3-hydroxyoctadecenoylcarnitine	C25 H47 N O5	441.346	2.13	Full match	No results	2.37776e+07	2.02231e+07	1.93972e+07	1.61211e+07	2.08763e+07	1.47829e+07	1.22436	0.292032	0.173752	0.777778	0.94902	FA
Com_335_pos	TG(18:2(9Z,12Z)/20:0/20:1(11Z))[iso6]	C61 H112 O6	940.846	18.257	Full match	No results	3.18902e+08	8.62606e+08	7.05276e+08	1.42414e+08	2.01959e+08	1.25822e+09	1.17734	0.235525	0.508786	0.666667	0.589474	TAG
Com_3361_pos	TAG (15:0-16:1-18:1)	C52 H96 O6	838.703	17.225	No match	Invalid mass	9.81598e+06	1.1974e+07	2.19066e+07	1.35632e+07	9.88844e+06	2.25271e+07	0.950367	-0.0734439	0.883111	0.666667	0.278067	TAG
Com_3370_pos	PC (20:0/22:5)	C50 H90 N O8 P	863.646	13.72	No results	Invalid mass	2.35259e+07	1.62507e+07	2.20005e+07	1.88514e+07	1.9355e+07	1.4369e+07	1.17502	0.232683	0.349864	0.777778	0.543411	PC
Com_3378_pos	PC (16:0e/19:0)	C43 H88 N O7 P	761.63	14.771	Partial match	Full match	2.34048e+07	1.40541e+07	1.24646e+07	1.86486e+07	1.41738e+07	1.12436e+07	1.13293	0.180056	0.682418	0.444444	0.569667	PC
Com_3385_pos	PE (22:4e/20:1)	C47 H86 N O7 P	807.615	15.186	Partial match	Full match	2.08864e+07	1.51664e+07	1.6655e+07	2.19657e+07	2.34401e+07	1.20773e+07	0.916927	-0.125121	0.829233	0.666667	0.503411	PE
Com_3388_pos	N-eicosanoylsphinganine	C38 H77 N O3	595.591	14.856	Full match	No results	2.22645e+07	1.68497e+07	1.48558e+07	1.9732e+07	2.11778e+07	1.5344e+07	0.959403	-0.0597906	0.777839	0.555556	0.332007	-
Com_3393_pos	TAG (12:0-12:0-16:0)	C43 H82 O6	711.639	16.311	No results	Invalid mass	1.00194e+07	1.23351e+07	1.248e+07	6.43929e+06	5.67658e+06	2.20675e+07	1.01905	0.0272215	0.66904	0.666667	0.327563	TAG
Com_3394_pos	CL (16:0-22:3-18:1-18:1)	C83 H152 O17 P2	1500.08	17.142	No results	Invalid mass	2.09793e+07	1.30672e+07	1.1105e+07	2.21575e+07	2.35626e+07	9.18951e+06	0.822287	-0.282286	0.698368	0.666667	0.404935	CL
Com_3397_pos	PS (19:2/19:2)	C44 H78 N O10 P	811.536	11.426	Partial match	Full match	2.19949e+07	1.73313e+07	2.05604e+07	1.5299e+07	2.22384e+07	1.36486e+07	1.16998	0.226482	0.367375	0.666667	0.910891	PS
Com_3399_pos	TAG (16:0-17:0-18:0)	C54 H104 O6	865.803	18.278	No results	Invalid mass	1.80674e+07	2.13579e+07	1.3329e+07	1.42246e+07	1.27239e+07	1.86075e+07	1.15801	0.211647	0.474359	0.666667	0.129511	TAG
Com_339_pos	Cer-NS (d18:1/16:0)	C34 H67 N O3	537.513	12.255	Partial match	Full match	1.2608e+09	8.61131e+08	1.0503e+09	1.25517e+09	1.26826e+09	9.27836e+08	0.919152	-0.121625	0.59729	0.666667	0.631501	Cer
Com_3408_pos	SM (d17:1/16:1)	C38 H75 N2 O6 P	686.538	9.348	Partial match	Full match	2.2994e+07	1.71885e+07	1.4041e+07	1.99752e+07	1.99277e+07	1.25324e+07	1.0341	0.0483801	0.874554	0.444444	0.379736	SM
Com_340_pos	TAG (18:0-18:1-20:0)	C59 H112 O6	933.873	18.346	No results	Invalid mass	7.79435e+08	1.00877e+09	1.31045e+09	5.43702e+08	4.92037e+08	1.1973e+09	1.38764	0.472634	0.307667	0.777778	0.646897	TAG
Com_3415_pos	PC (22:1/22:2)	C52 H98 N O8 P	895.704	15.193	Partial match	Full match	2.29515e+07	1.65767e+07	1.6274e+07	1.60565e+07	1.52436e+07	8.39136e+06	1.4059	0.491495	0.215506	1	1.73109	PC
Com_3419_pos	8-Aminooctanoic acid	C8 H17 N O2	159.126	0.927	Full match	No results	2.21767e+07	1.14657e+07	1.04851e+07	1.02425e+07	1.05601e+07	1.08541e+07	1.39393	0.479163	0.366595	0.777778	0.713102	-
Com_341_pos	TAG (16:0-16:2-18:1)	C53 H96 O6	845.748	17.095	No results	Invalid mass	4.54171e+08	7.89254e+08	8.18009e+08	3.92166e+08	3.70207e+08	1.19246e+09	1.05453	0.0766064	0.70809	0.666667	0.359964	TAG
Com_3424_pos	PC (18:1e/26:2)	C52 H100 N O7 P	881.727	16.258	Partial match	Full match	3.59372e+06	1.64572e+07	1.21856e+07	4.93819e+06	8.23708e+06	2.1739e+07	0.923306	-0.115119	0.919899	0.444444	0.301661	PC
Com_342_pos	SM (d16:1/16:0)	C37 H75 N2 O6 P	674.537	9.729	Partial match	Full match	1.25161e+09	9.53152e+08	9.91078e+08	8.36928e+08	9.6421e+08	6.59768e+08	1.29864	0.377004	0.134202	0.888889	1.58758	SM
Com_3432_pos	PC (22:4e/10:0)	C40 H74 N O7 P	711.522	9.546	No results	Full match	2.27211e+07	1.70577e+07	1.78943e+07	1.72568e+07	1.93811e+07	1.45964e+07	1.12567	0.170789	0.388388	0.666667	0.899977	PC
Com_3435_pos	CL (16:0-22:4-18:0-18:2)	C83 H150 O17 P2	1498.06	16.907	No results	Invalid mass	2.14164e+07	1.5856e+07	1.19428e+07	1.4691e+07	2.48344e+07	1.27761e+07	0.94099	-0.0877486	0.868977	0.444444	0.225835	CL
Com_3444_pos	PC (20:0/18:1)	C46 H90 N O8 P	815.639	10.929	Partial match	Full match	1.66492e+07	2.0153e+07	1.79704e+07	1.47723e+07	1.25664e+07	1.22928e+07	1.38204	0.466804	0.0156983	1	1.17529	PC
Com_3454_pos	PC (18:4e/26:4)	C52 H90 N O7 P	871.647	13.897	No results	Full match	2.08555e+07	1.28537e+07	1.06839e+07	1.81531e+07	1.66258e+07	9.02757e+06	1.01339	0.0191883	0.958004	0.444444	0.395489	PC
Com_3458_pos	1-Palmitoyl-2-linoleoyl PE	C39 H74 N O8 P	715.515	9.925	Full match	No results	2.09384e+07	1.52027e+07	1.63306e+07	1.37004e+07	2.3054e+07	1.14055e+07	1.08953	0.123709	0.637017	0.666667	0.640733	-
Com_3469_pos	PC (13:1/20:4)	C41 H72 N O8 P	737.501	10.367	Partial match	Full match	1.60158e+07	1.23705e+07	1.12059e+07	1.58048e+07	9.67171e+06	1.29948e+07	1.02913	0.0414282	0.845987	0.444444	0.165545	PC
Com_346_pos	TAG (16:0-18:0-20:1)	C57 H108 O6	905.842	18.351	No results	Invalid mass	4.04845e+08	6.51811e+08	5.59115e+08	2.67722e+08	3.11846e+08	1.17598e+09	0.920381	-0.119696	0.804378	0.666667	0.205632	TAG
Com_3487_pos	TAG (18:1-22:1-22:5)	C65 H112 O6	1005.87	17.835	No results	Invalid mass	7.88232e+06	1.41121e+07	1.04524e+07	6.08009e+06	5.81836e+06	2.09878e+07	0.986639	-0.0194057	0.765875	0.666667	0.269757	TAG
Com_3489_pos	TAG (14:0-18:1-18:3)	C53 H94 O6	848.689	16.804	No match	Invalid mass	5.64167e+06	8.75072e+06	1.16747e+07	5.82175e+06	6.39551e+06	2.09488e+07	0.785957	-0.347477	0.841663	0.444444	0.252963	TAG
Com_3490_pos	PC (22:4e/21:2)	C51 H92 N O7 P	861.662	14.645	No results	Full match	1.73688e+07	1.58109e+07	1.90844e+07	1.45508e+07	1.54465e+07	1.33141e+07	1.2067	0.271071	0.0574897	1	1.27815	PC
Com_34_pos	PC (18:1/20:4)	C46 H82 N O8 P	807.578	11.328	Partial match	Full match	15429024818	14029247588	1.11008e+10	1.29004e+10	1.75078e+10	1.20349e+10	0.955609	-0.0655074	0.799373	0.444444	0.431651	PC
Com_3508_pos	PC (15:1/22:5)	C45 H78 N O8 P	791.547	12.063	Partial match	Full match	2.17951e+07	1.91335e+07	1.27122e+07	1.34e+07	1.76853e+07	8.05107e+06	1.37061	0.454819	0.300397	0.777778	1.42201	PC
Com_350_pos	PC (14:1e/20:2)	C42 H80 N O7 P	741.568	12.075	Partial match	Full match	1.20656e+09	8.59414e+08	6.56086e+08	6.9202e+08	7.81952e+08	6.23488e+08	1.29779	0.376055	0.316096	0.777778	1.46897	PC
Com_3515_pos	PC (20:4/20:5)	C48 H78 N O8 P	827.548	9.428	Partial match	Full match	2.17154e+07	1.60936e+07	8.54619e+06	1.63854e+07	1.38463e+07	1.2363e+07	1.08828	0.122054	0.947554	0.555556	0.31626	PC
Com_3522_pos	PE (18:4e/20:0)	C43 H80 N O7 P	753.567	14.152	Partial match	Full match	2.16524e+07	1.67876e+07	1.48961e+07	1.89229e+07	1.76091e+07	1.20773e+07	1.09724	0.13388	0.608783	0.444444	0.497162	PE
Com_3532_pos	N-[(2S,3R)-3-Hydroxy-2-octadecanyl]octadecanamide	C36 H73 N O2	551.565	14.405	Full match	No results	1.74488e+07	1.14358e+07	1.17675e+07	1.52875e+07	1.92747e+07	1.28784e+07	0.856906	-0.222792	0.424294	0.777778	0.603549	-
Com_3553_pos	1-Oleoyl-2-hydroxy-sn-glycero-3-PE	C23 H46 N O7 P	479.302	13.34	Full match	No results	2.13234e+07	1.60944e+07	1.48881e+07	1.93013e+07	1.94316e+07	1.37912e+07	0.995846	-0.00600571	0.980501	0.444444	0.317063	-
Com_3554_pos	(2R)-1-(Octadecyloxy)-3-(phosphonooxy)-2-propanyl pentadecanoate	C36 H73 O7 P	648.51	14.08	Full match	No results	1.12746e+07	1.19672e+07	1.16127e+07	2.33472e+07	1.93201e+07	1.88783e+07	0.566321	-0.820307	0.0102177	1	1.96468	-
Com_3566_pos	N-[(2S,3S,4R)-1,3,4-Trihydroxy-2-octadecanyl]henicosanamide	C39 H79 N O4	625.602	14.701	Full match	No results	1.4826e+07	1.62494e+07	1.23661e+07	1.6601e+07	1.68057e+07	2.01298e+07	0.811437	-0.30145	0.110264	1	1.46767	-
Com_356_pos	PE (18:0/22:5)	C45 H80 N O8 P	793.562	12.883	Partial match	Full match	1.17879e+09	9.11626e+08	6.87826e+08	1.1608e+09	1.15155e+09	8.99479e+08	0.865003	-0.209223	0.424927	0.555556	0.793717	PE
Com_3571_pos	PC (21:0/21:0)	C50 H100 N O8 P	873.72	16.644	Partial match	Full match	1.49327e+07	1.94784e+07	1.31885e+07	1.20509e+07	1.51901e+07	1.1492e+07	1.22892	0.297392	0.241215	0.777778	0.707729	PC
Com_3572_pos	PC (20:3e/22:5)	C50 H86 N O7 P	843.61	12.816	No results	Full match	2.10527e+07	1.76036e+07	1.7081e+07	1.00517e+07	2.20773e+07	1.72079e+07	1.12973	0.175974	0.548383	0.555556	0.702835	PC
Com_357_pos	TAG (18:1-18:1-22:1)	C61 H112 O6	957.873	18.246	No results	Invalid mass	2.78196e+08	7.73616e+08	6.21184e+08	1.11615e+08	1.74176e+08	1.1212e+09	1.18906	0.249818	0.495461	0.666667	0.612149	TAG
Com_3580_pos	C16 1-Deoxyceramide (m18:1/16:0)	C34 H67 N O2	521.519	12.763	Full match	No results	2.09703e+07	5.78537e+06	1.79045e+07	1.72904e+07	2.04536e+07	8.56843e+06	0.964322	-0.052413	0.831981	0.555556	0.361669	-
Com_3581_pos	PC (16:0e/21:0)	C45 H92 N O7 P	789.663	15.525	Partial match	Full match	2.0945e+07	1.35614e+07	1.2592e+07	1.49784e+07	1.82439e+07	1.31327e+07	1.01603	0.0229501	0.995523	0.555556	0.472739	PC
Com_3588_pos	PC (22:4e/20:1)	C50 H92 N O7 P	849.664	14.649	Partial match	Full match	1.66962e+07	1.34074e+07	1.11909e+07	2.12462e+07	1.64829e+07	1.2784e+07	0.8175	-0.290709	0.361571	0.666667	0.852643	PC
Com_3598_pos	TAG (18:1-18:3-22:6)	C61 H98 O6	943.763	16.6	No results	Invalid mass	6.10708e+06	9.35554e+06	1.06663e+07	4.60234e+06	4.00606e+06	2.50469e+06	2.35119	1.23339	0.0264437	1	1.25753	TAG
Com_3605_pos	N-[(2S,3R,4E,6R)-1,3,6-Trihydroxy-4-octadecen-2-yl]tetradecanamide	C32 H63 N O4	525.476	10.971	Full match	No results	2.33626e+06	2.36677e+06	2.23733e+07	2.34567e+06	2.41764e+06	1.80625e+06	4.12148	2.04316	0.384008	0.666667	1.4011	-
Com_3614_pos	(3beta)-Cholest-5-en-3-yl 6-O-tetradecanoyl-alpha-D-glucopyranoside	C47 H82 O7	758.605	12.957	Full match	No results	1.72813e+07	1.45208e+07	1.43828e+07	1.6299e+07	1.76493e+07	1.44329e+07	0.954606	-0.0670225	0.606159	0.666667	0.317381	-
Com_3615_pos	Ficine	C20 H19 N O4	337.132	0.97	Full match	No results	2.05467e+07	1.01597e+07	3.69301e+06	619363	741249	8.55409e+06	3.46953	1.79474	0.164417	0.888889	1.76711	-
Com_3619_pos	N-[(2S,3R)-3-Hydroxy-2-octadecanyl]tetracosanamide	C42 H85 N O2	635.66	16.401	Full match	No results	1.00734e+07	1.89316e+07	1.75135e+07	1.57943e+07	1.9926e+07	1.48314e+07	0.920218	-0.119952	0.646545	0.444444	0.679505	-
Com_361_pos	SM (d16:1/22:0)	C43 H87 N2 O6 P	758.632	13.809	Partial match	Full match	1.15956e+09	8.78737e+08	7.70327e+08	8.6477e+08	3.7829e+08	6.18855e+08	1.50846	0.593078	0.192921	0.888889	1.50632	SM
Com_3621_pos	PC (17:2/18:5)	C43 H72 N O8 P	761.503	12.63	Partial match	Full match	1.6318e+07	9.57332e+06	1.74851e+07	2.24522e+07	2.09437e+07	1.86497e+07	0.699106	-0.516417	0.17041	1	1.56646	PC
Com_3636_pos	ACar 18:3	C25 H44 N O4	421.32	1.716	No match	Invalid mass	2.03253e+07	1.43289e+07	1.24889e+07	1.14371e+07	1.18713e+07	7.53458e+06	1.52848	0.612102	0.108823	1	1.72233	ACar
Com_365_pos	SM (d14:0/27:1)	C46 H93 N2 O6 P	800.679	15.052	Partial match	Full match	1.14696e+09	7.63218e+07	7.05522e+08	9.62366e+08	8.78244e+08	4.87973e+07	1.02085	0.0297708	0.921819	0.444444	0.298636	SM
Com_3664_pos	MFCD00270917	C26 H52 N O6 P	505.355	3.859	Full match	No results	1.9801e+07	1.66065e+07	1.50244e+07	1.40026e+07	1.53238e+07	8.81818e+06	1.34834	0.431183	0.194361	0.888889	1.31719	-
Com_3669_pos	PC (22:3e/16:2)	C46 H84 N O7 P	793.599	13.679	Partial match	Full match	2.00324e+07	1.81589e+07	1.62027e+07	1.58128e+07	1.99696e+07	1.47091e+07	1.07729	0.107406	0.518652	0.777778	0.615585	PC
Com_366_pos	PE (18:1e/22:6)	C45 H78 N O7 P	775.553	13.134	Partial match	Full match	1.12606e+09	7.17695e+08	1.00457e+08	1.07436e+09	8.41074e+08	7.6708e+08	0.724772	-0.464402	0.437422	0.666667	1.26325	PE
Com_3674_pos	PS (19:1/19:1)	C44 H82 N O10 P	815.57	13.107	Partial match	Full match	1.847e+07	1.41055e+07	1.63021e+07	1.96324e+07	1.32267e+07	1.08067e+07	1.11936	0.162669	0.527625	0.666667	0.726528	PS
Com_3675_pos	O-{[2,3-Bis(hexadecyloxy)propoxy](hydroxy)phosphoryl}-L-serine	C38 H78 N O8 P	707.547	10.601	Full match	No results	1.96002e+07	1.61857e+07	1.6433e+07	1.36885e+07	2.18138e+07	1.68054e+07	0.998304	-0.00244902	0.937354	0.555556	0.289481	-
Com_3682_pos	PC (16:0e/13:1)	C37 H74 N O7 P	675.521	10.794	Partial match	Full match	1.97758e+07	1.68325e+07	1.36763e+07	1.42853e+07	1.36519e+07	1.20327e+07	1.25806	0.331202	0.162927	0.888889	0.545724	PC
Com_3683_pos	PC (18:2/18:3)	C44 H78 N O8 P	779.547	9.783	Partial match	Full match	1.77642e+07	1.27183e+07	1.73825e+06	1.05825e+07	1.54637e+07	9.79548e+06	0.898975	-0.153647	0.586724	0.555556	0.687894	PC
Com_368_pos	PC (14:0e/24:4)	C46 H86 N O7 P	795.615	13.418	Partial match	Full match	1.01452e+09	8.20075e+08	7.6841e+08	9.86588e+08	9.75855e+08	7.3907e+08	0.963537	-0.0535877	0.791845	0.444444	0.297562	PC
Com_3707_pos	TAG (17:0-18:1-20:1)	C58 H108 O6	922.798	18.146	No match	Invalid mass	5.79547e+06	1.15534e+07	1.13452e+07	6.40149e+06	5.61128e+06	1.85925e+07	0.937556	-0.0930233	0.928281	0.555556	0.231594	TAG
Com_371_pos	TAG (15:0-16:0-18:1)	C52 H98 O6	818.737	17.572	Partial match	Full match	3.99942e+08	6.6211e+08	6.43186e+08	3.34467e+08	4.44672e+08	1.035e+09	0.939972	-0.0893103	0.934498	0.555556	0.140558	TAG
Com_3720_pos	1-(1Z-hexadecenyl)-2-arachidonoyl-sn-glycero-3-phosphoethanolamine	C41 H74 N O7 P	723.518	11.728	Full match	No results	1.17746e+07	1.59134e+07	1.66225e+07	7.94838e+06	1.48699e+07	1.50157e+07	1.17118	0.227968	0.486337	0.777778	0.675897	PE
Com_3724_pos	PC (14:0e/18:2)	C40 H78 N O7 P	715.55	10.845	Partial match	Full match	1.33362e+07	8.39171e+06	8.35635e+06	8.39144e+06	7.53543e+06	5.89006e+06	1.37894	0.46356	0.186289	0.888889	1.05671	PC
Com_3733_pos	PE (22:2/22:2)	C49 H90 N O8 P	851.639	15.985	Partial match	Full match	1.92551e+07	1.53135e+07	1.51203e+07	1.52094e+07	1.58733e+07	1.05157e+07	1.19449	0.256393	0.299332	0.666667	0.581751	PE
Com_3749_pos	TAG (16:0-18:0-22:1)	C59 H112 O6	938.83	18.676	No match	Invalid mass	1.19029e+07	1.01362e+07	1.68608e+07	7.75123e+06	8.39901e+06	1.81711e+07	1.1334	0.180662	0.599856	0.666667	0.258645	TAG
Com_3770_pos	3-hydroxybutyrylcarnitine	C11 H21 N O5	247.142	0.919	Full match	No results	1.782e+07	7.72967e+06	1.07907e+07	9.99678e+06	1.21008e+07	1.01508e+07	1.12689	0.172346	0.820627	0.555556	0.239177	FA
Com_3778_pos	SM (d15:0/24:0)	C44 H91 N2 O6 P	774.663	14.555	Partial match	Full match	1.24538e+07	1.07026e+07	8.82222e+06	1.77597e+07	1.35938e+07	1.09333e+07	0.756231	-0.403101	0.199998	0.888889	1.13469	SM
Com_3798_pos	TAG (15:1-19:0-21:1)	C58 H108 O6	917.841	17.389	No results	Invalid mass	1.0442e+07	1.51967e+07	1.64187e+07	1.24053e+07	1.09456e+07	1.77029e+07	1.02445	0.0348449	0.900036	0.444444	0.185824	TAG
Com_379_pos	1,2-Dilinoleoyl-sn-glycerol	C39 H68 O5	616.505	14.3	Full match	No results	7.98006e+08	5.95075e+08	7.41846e+08	7.48693e+08	1.02625e+09	7.12623e+08	0.858238	-0.22055	0.369415	0.666667	0.791774	-
Com_37_pos	PC (16:0/18:0)	C42 H84 N O8 P	761.595	13.601	Partial match	Full match	15283547117	11547103048	1.18585e+10	13964559527	1.478e+10	1.07103e+10	0.980593	-0.0282734	0.897982	0.444444	0.242519	PC
Com_3807_pos	1-myristoyl-2-oleoyl-sn-glycero-3-phosphoethanolamine	C37 H72 N O8 P	689.499	9.745	Full match	No results	1.85815e+07	9.73315e+06	1.39409e+07	1.12427e+07	1.31732e+07	1.24211e+07	1.1471	0.197987	0.634917	0.666667	0.712944	PE
Com_3826_pos	PC (20:4e/24:0)	C52 H98 N O7 P	879.712	15.951	Partial match	Full match	1.83977e+07	1.30399e+07	1.29084e+07	1.68824e+07	1.86603e+07	9.36296e+06	0.987538	-0.0180923	0.951181	0.555556	0.448503	PC
Com_382_pos	PE (16:0/20:4)	C41 H74 N O8 P	739.516	11.516	Partial match	Full match	1.05366e+09	8.32579e+08	8.57948e+08	8.36088e+08	1.02869e+09	7.49674e+08	1.04962	0.0698689	0.687447	0.666667	0.501234	PE
Com_3838_pos	soladulcidine	C27 H45 N O2	415.346	8.369	Full match	No results	1.82364e+07	1.46493e+07	1.44282e+07	1.28276e+07	1.31138e+07	1.11801e+07	1.27457	0.350008	0.0669137	1	1.64191	-
Com_3841_pos	PC (16:0e/9:0)	C33 H68 N O7 P	621.475	8.851	Partial match	Full match	1.68599e+07	1.03847e+07	1.09114e+07	1.48377e+07	1.69496e+07	1.37368e+07	0.838148	-0.254723	0.330143	0.777778	0.974022	PC
Com_3855_pos	PC (20:4e/26:2)	C54 H98 N O7 P	903.709	15.122	No results	Full match	1.67369e+07	1.39865e+07	1.37119e+07	1.50837e+07	1.98214e+07	8.34573e+06	1.02739	0.0389782	0.776901	0.555556	0.457675	PC
Com_385_pos	PC (18:1/20:2)	C46 H86 N O8 P	811.608	12.631	Partial match	Full match	1.03853e+09	7.35931e+08	6.38124e+08	6.23552e+08	8.59637e+08	8.07384e+08	1.05327	0.0748693	0.832353	0.444444	0.35046	PC
Com_3861_pos	PC (16:1e/12:0)	C36 H72 N O7 P	661.506	9.484	Partial match	Full match	1.80193e+07	1.51218e+07	1.406e+07	1.44751e+07	1.59426e+07	1.19961e+07	1.11288	0.154293	0.386514	0.666667	0.892349	PC
Com_3865_pos	SM (d24:2/16:2)	C45 H85 N2 O6 P	780.62	11.646	No results	Invalid mass	1.54797e+07	1.65912e+07	1.20983e+07	1.41434e+07	1.60342e+07	6.82543e+06	1.19366	0.255396	0.482398	0.666667	0.857907	SM
Com_3870_pos	PC (17:1/20:3)	C45 H82 N O8 P	795.579	13.976	Partial match	Full match	1.37173e+07	9.30515e+06	1.23368e+07	1.67734e+07	1.94288e+07	1.17768e+07	0.736973	-0.440316	0.194236	0.777778	1.55424	PC
Com_3872_pos	PC (16:1e/13:0)	C37 H74 N O7 P	675.518	11.042	Partial match	Full match	1.29586e+07	1.1882e+07	8.77679e+06	1.42988e+07	1.92454e+07	1.49315e+07	0.693488	-0.528057	0.0725718	1	1.74824	PC
Com_3892_pos	O-propenoyl-D-carnitine	C10 H17 N O4	215.116	0.92	Full match	No results	1.34894e+07	8.56579e+06	1.14304e+07	9.25565e+06	1.00111e+07	9.12591e+06	1.17937	0.23802	0.379407	0.666667	0.438127	-
Com_3896_pos	(3R)-3-[(2-Hydroxyhexadecanoyl)oxy]-4-(trimethylammonio)butanoate	C23 H45 N O5	415.331	1.906	Full match	No results	1.76812e+07	1.33409e+07	1.32758e+07	1.07987e+07	1.4092e+07	1.12775e+07	1.22478	0.292519	0.186956	0.777778	1.414	-
Com_3897_pos	C19 Ceramide (d18:1/19:0)	C37 H73 N O3	579.56	14.123	Full match	No results	1.39374e+07	1.13781e+07	1.01858e+07	1.58581e+07	1.65302e+07	1.11384e+07	0.81562	-0.29403	0.278461	0.777778	1.36272	-
Com_3899_pos	Menaquinone 9	C56 H80 O2	784.613	13.287	Full match	No results	1.76675e+07	7.72703e+06	5.10581e+06	1.22723e+07	9.80119e+06	5.90949e+06	1.08996	0.124277	0.98862	0.555556	0.444095	-
Com_3900_pos	PC (22:4e/22:2)	C52 H94 N O7 P	875.677	14.359	No results	Full match	1.76507e+07	1.39924e+07	1.20974e+07	1.70941e+07	1.61912e+07	1.03414e+07	1.00261	0.00375987	0.945037	0.444444	0.425915	PC
Com_3902_pos	PC (22:6e/17:2)	C47 H80 N O7 P	801.561	14.047	No results	Invalid mass	1.7422e+07	1.30071e+07	9.53295e+06	1.27641e+07	1.48778e+07	7.34293e+06	1.14227	0.191902	0.626388	0.666667	0.550838	PC
Com_3909_pos	POPC	C42 H82 N O8 P	759.575	10.574	Full match	No results	3.73129e+06	4.41631e+06	4.05243e+06	2.53121e+06	4.04526e+06	5.35846e+06	1.02221	0.0316952	0.795429	0.555556	0.118173	-
Com_3916_pos	(9Z,12Z)-N-[(1S)-1-Phenylethyl]-9,12-octadecadienamide	C26 H41 N O	383.32	8.369	Full match	No results	1.74137e+07	1.39179e+07	1.37886e+07	1.22002e+07	1.30227e+07	1.10185e+07	1.24499	0.316133	0.0873748	1	1.53395	-
Com_3926_pos	Cholesteryl linolenate	C45 H74 O2	646.568	18.83	Full match	No results	3.06322e+06	8.6621e+06	1.03969e+07	3.22943e+06	3.50626e+06	1.64757e+07	0.953076	-0.0693373	0.852296	0.444444	0.23936	-
Com_392_pos	PE (20:2/20:2)	C45 H82 N O8 P	795.577	13.606	Partial match	Full match	3.12084e+08	6.00319e+08	8.01788e+08	9.5368e+08	9.11049e+08	7.52988e+08	0.654842	-0.61078	0.216083	0.888889	1.19636	PE
Com_3935_pos	SM (d14:0/18:2)	C37 H73 N2 O6 P	672.522	8.693	Partial match	Full match	1.72695e+07	1.47072e+07	5.12889e+06	1.21956e+07	1.50311e+07	1.07628e+07	0.976732	-0.033966	0.754929	0.555556	0.598448	SM
Com_3937_pos	PC (14:1/22:6)	C44 H74 N O8 P	775.515	10.597	Partial match	Full match	1.48767e+07	9.25173e+06	1.02693e+07	7.8887e+06	1.06916e+07	9.01198e+06	1.24665	0.318054	0.300706	0.777778	0.769275	PC
Com_3947_pos	SM (d19:1/12:0)	C36 H73 N2 O6 P	660.522	9.103	Partial match	Full match	1.7145e+07	1.31853e+07	1.06205e+07	1.18544e+07	1.26684e+07	9.11002e+06	1.21758	0.284018	0.340413	0.777778	1.16756	SM
Com_3967_pos	PC (16:1/16:2)	C40 H74 N O8 P	727.517	9.405	Partial match	Full match	1.695e+07	1.33333e+07	1.39454e+07	1.26944e+07	1.29016e+07	1.20334e+07	1.17537	0.233121	0.159748	1	1.61339	PC
Com_3971_pos	PC (16:2e/25:0)	C49 H96 N O7 P	841.697	15.404	No match	Full match	1.30485e+07	5.62719e+06	5.556e+06	1.18235e+07	1.54166e+07	1.17834e+07	0.620952	-0.687447	0.181213	0.777778	1.79629	PC
Com_3972_pos	PC (20:0/21:2)	C49 H94 N O8 P	855.673	14.873	Partial match	Full match	1.68971e+07	5.93732e+06	6.14345e+06	5.46603e+06	8.9357e+06	1.98268e+06	1.76862	0.822627	0.336444	0.777778	1.38981	PC
Com_3976_pos	PC (17:1/22:4)	C47 H84 N O8 P	821.592	13.852	Partial match	Full match	1.55486e+07	1.22862e+07	1.19166e+07	1.45241e+07	1.35744e+07	1.1091e+07	1.01434	0.0205365	0.914052	0.444444	0.15634	PC
Com_3977_pos	TAG (17:0-18:0-18:1)	C56 H106 O6	896.782	18.201	No match	Invalid mass	1.01814e+07	1.07924e+07	1.31397e+07	6.97478e+06	6.73653e+06	1.60182e+07	1.14746	0.198449	0.527573	0.666667	0.36528	TAG
Com_3994_pos	PC (18:0e/16:1)	C42 H84 N O7 P	745.6	14.613	Partial match	Full match	1.20688e+07	1.08449e+07	9.81556e+06	1.40647e+07	1.82267e+07	9.70311e+06	0.779369	-0.359622	0.352901	0.666667	0.437755	PC
Com_4014_pos	PE (18:2/20:5)	C43 H72 N O8 P	761.497	10.935	Partial match	Full match	1.64605e+07	1.35322e+07	1.54137e+07	1.47792e+07	1.13183e+07	1.07829e+07	1.23118	0.300039	0.148851	0.888889	1.33082	PE
Com_4027_pos	beta-Myrcene	C10 H16	136.125	18.652	Full match	No results	4.22834e+06	9.66585e+06	8.49804e+06	3.80016e+06	3.47782e+06	1.55594e+07	0.980509	-0.0283965	0.770963	0.666667	0.267596	-
Com_4031_pos	PC (16:2e/2:0)	C26 H50 N O7 P	519.334	2.142	Partial match	Full match	1.51606e+07	9.82305e+06	1.51189e+07	7.80836e+06	1.783e+07	1.11322e+07	1.09061	0.125142	0.683523	0.555556	0.571877	PC
Com_4035_pos	PC (18:0e/15:1)	C41 H82 N O7 P	731.577	12.207	No results	Invalid mass	1.62341e+07	8.18177e+06	9.33618e+06	8.00299e+06	1.27623e+07	8.20766e+06	1.16495	0.22027	0.643117	0.666667	0.795445	PC
Com_4039_pos	chrysogeside C	C40 H73 N O9	711.526	12.005	Full match	No results	1.62149e+07	7.91648e+06	9.08502e+06	5.63765e+06	7.14989e+06	4.71919e+06	1.89735	0.923986	0.0919422	1	2.06008	-
Com_404_pos	PE (16:0/22:6)	C43 H74 N O8 P	763.514	11.212	Partial match	Full match	8.55207e+08	7.19774e+08	7.17533e+08	6.21178e+08	7.32676e+08	5.76641e+08	1.18753	0.24796	0.133514	0.777778	0.927361	PE
Com_4050_pos	ACar 17:0	C24 H48 N O4	413.351	3.224	No match	Invalid mass	1.61349e+07	1.27683e+07	1.06294e+07	1.30338e+07	1.01095e+07	1.16572e+07	1.13598	0.183933	0.459315	0.666667	0.974707	ACar
Com_4054_pos	PC (20:2/21:2)	C49 H90 N O8 P	851.641	13.463	Partial match	Full match	1.15162e+07	6.28481e+06	5.56833e+06	7.83939e+06	6.6559e+06	1.07329e+07	0.926315	-0.110424	0.703983	0.666667	0.37968	PC
Com_4064_pos	N-Oleoyl-L-Serine	C21 H39 N O4	369.288	1.034	Full match	No results	656658	1.29644e+06	1.08587e+06	844359	1.06208e+06	1.51936e+07	0.177717	-2.49234	0.437027	0.444444	1.21718	-
Com_4066_pos	PC (20:3e/26:0)	C54 H104 N O7 P	909.749	16.764	No results	Invalid mass	1.02721e+07	1.02114e+07	1.18791e+07	1.0124e+07	1.11749e+07	1.5189e+07	0.886942	-0.173088	0.483035	0.555556	0.336219	PC
Com_4067_pos	PE (14:1e/22:0)	C41 H82 N O7 P	731.582	14.485	Partial match	Full match	1.35446e+07	1.4736e+07	5.65012e+06	9.77154e+06	5.13727e+06	1.30488e+07	1.21365	0.279349	0.683271	0.777778	0.532703	PE
Com_406_pos	PE (18:0e/18:2)	C41 H80 N O7 P	729.568	14.342	Partial match	Full match	9.31399e+08	6.7963e+08	7.59372e+08	7.85612e+08	9.51422e+08	6.06707e+08	1.01137	0.016318	0.909698	0.555556	0.327226	PE
Com_407_pos	Cer-NS (d18:1/22:0)	C40 H79 N O3	621.607	15.343	Partial match	Full match	6.94429e+08	6.21371e+08	5.46869e+08	7.48554e+08	7.98322e+08	5.58513e+08	0.884715	-0.176715	0.432338	0.777778	0.770711	Cer
Com_410_pos	PC (14:1e/24:4)	C46 H84 N O7 P	793.599	13.177	Partial match	Full match	8.80116e+08	6.07215e+08	5.98152e+08	7.7706e+08	8.02672e+08	6.80066e+08	0.922862	-0.115813	0.544642	0.666667	0.884812	PC
Com_4113_pos	SM (d26:2/15:1)	C46 H89 N2 O6 P	774.653	15.431	No match	Invalid mass	8.8595e+06	7.36256e+06	8.51156e+06	1.05892e+07	9.23369e+06	5.65063e+06	0.970954	-0.0425246	0.994135	0.666667	0.110773	SM
Com_4115_pos	LPC 18:2	C26 H50 N O7 P	519.334	2.314	Partial match	Full match	1.55008e+07	1.04826e+07	9.33902e+06	5.77554e+06	8.95992e+06	6.52832e+06	1.66116	0.732187	0.0694249	1	2.09598	PC
Com_4124_pos	Linoleamide	C18 H33 N O	279.256	11.139	Full match	No results	1.36665e+07	1.42369e+07	1.20742e+07	1.10578e+07	1.0819e+07	1.09925e+07	1.21626	0.282451	0.0574858	1	0.944953	FA
Com_4125_pos	TAG (14:0-18:1-20:4)	C55 H96 O6	874.705	16.95	No match	Invalid mass	2.70924e+06	6.18186e+06	5.79104e+06	2.73754e+06	3.06161e+06	1.46653e+07	0.717447	-0.479055	0.904365	0.444444	0.275175	TAG
Com_4145_pos	PC(o-22:1(13Z)/22:3(10Z,13Z,16Z))	C52 H98 N O7 P	879.711	15.382	Full match	No results	1.527e+07	7.40275e+06	8.40383e+06	7.68592e+06	1.3517e+07	5.65937e+06	1.15689	0.210249	0.661997	0.666667	0.77834	PC
Com_414_pos	1-(1Z-octadecenyl)-2-linoleoyl-sn-glycero-3-phosphoethanolamine	C41 H78 N O7 P	727.553	13.334	Full match	No results	5.87039e+08	8.40187e+08	7.54782e+08	6.37227e+08	6.44123e+08	3.25584e+08	1.35787	0.441346	0.268989	0.777778	1.16714	PE
Com_4161_pos	1-palmitoyl-2-stearoyl-sn-glycero-3-phosphoserine	C40 H78 N O10 P	763.536	9.919	Full match	No results	2.37881e+06	1.38324e+06	7.5911e+06	2.0613e+06	8.72482e+06	1.55455e+06	0.919978	-0.120328	0.961605	0.444444	0.0794454	PS
Com_417_pos	Cholesteryl oleate	C45 H78 O2	650.601	18.655	Full match	No results	2.52193e+08	5.89327e+08	4.62889e+08	2.83086e+08	2.38633e+08	8.6278e+08	0.942152	-0.0859681	0.91407	0.555556	0.148827	-
Com_4190_pos	1-palmityl-2-oleoyl-sn-glycero-3-phosphate	C37 H73 O7 P	660.51	15.121	Full match	No results	9.77309e+06	9.30911e+06	9.0352e+06	1.63517e+07	9.84955e+06	1.13168e+07	0.749437	-0.416121	0.219313	1	1.29003	PA
Com_4193_pos	Glucosylceramide (d18:1/22:0)	C46 H89 N O8	783.661	14.11	Full match	No results	1.49059e+07	8.17482e+06	9.75672e+06	1.38468e+07	1.4421e+07	5.70157e+06	0.966678	-0.0488929	0.969641	0.444444	0.361843	-
Com_4196_pos	PC (18:3e/22:4)	C48 H84 N O7 P	817.611	15.411	No results	Invalid mass	1.48933e+07	1.04719e+07	1.42353e+07	1.4328e+07	1.35335e+07	8.69846e+06	1.08317	0.115255	0.661952	0.666667	0.356446	PC
Com_4201_pos	PC (16:0/15:1)	C39 H76 N O8 P	717.534	13.257	Partial match	Full match	5.20771e+06	5.21167e+06	4.62927e+06	1.62691e+07	7.34809e+06	4.61669e+06	0.532999	-0.907794	0.311357	0.666667	1.44943	PC
Com_4203_pos	TAG (18:1-20:4-22:2)	C63 H108 O6	982.799	17.568	No match	Invalid mass	4.89428e+06	6.80894e+06	5.14157e+06	5.32458e+06	4.16462e+06	1.41195e+07	0.7135	-0.487014	0.649049	0.555556	0.334558	TAG
Com_420_pos	SM (d21:0/15:0)	C41 H85 N2 O6 P	732.616	12.867	Partial match	Full match	8.29396e+08	6.82329e+08	7.75862e+08	8.5199e+08	8.21559e+08	6.54197e+08	0.982748	-0.0251069	0.89679	0.555556	0.240085	SM
Com_4220_pos	ACar 20:5	C27 H44 N O4	445.32	1.687	No match	Invalid mass	1.46959e+07	1.02033e+07	7.90211e+06	6.97241e+06	7.89452e+06	4.5378e+06	1.69038	0.757345	0.102958	1	1.53339	ACar
Com_4224_pos	C17 Sphingosine	C17 H35 N O2	285.267	1.668	Full match	No results	1.46691e+07	1.13053e+07	8.3697e+06	1.25441e+07	1.39081e+07	1.07853e+07	0.922299	-0.116694	0.611635	0.555556	0.766623	-
Com_4230_pos	TAG (16:0-16:0-16:0)	C51 H98 O6	823.765	18.123	No results	Invalid mass	7.12367e+06	7.90336e+06	9.40875e+06	1.44633e+07	9.02382e+06	9.12139e+06	0.749368	-0.416255	0.221022	0.777778	0.514931	TAG
Com_4232_pos	TAG (16:1-18:1-22:6)	C59 H98 O6	902.736	16.777	Partial match	Full match	1.58754e+06	4.1811e+06	3.00239e+06	3.24294e+06	2.22888e+06	1.08414e+07	0.537664	-0.895224	0.467056	0.666667	0.602642	TAG
Com_4237_pos	Cer-NS (d18:2/20:0)	C38 H73 N O3	591.56	13.792	Partial match	Full match	8.51816e+06	7.76287e+06	7.65779e+06	1.04967e+07	1.10338e+07	9.61305e+06	0.768662	-0.379579	0.00808589	1	1.64392	Cer
Com_4264_pos	(3beta)-Stigmast-5-en-3-yl 6-O-stearoyl-beta-D-glucopyranoside	C53 H94 O7	842.696	15.741	Full match	No results	1.4396e+07	1.04557e+07	9.79784e+06	9.23772e+06	9.94411e+06	8.64725e+06	1.24508	0.316243	0.218768	0.888889	1.15615	-
Com_4268_pos	PC (14:0e/26:1)	C48 H96 N O7 P	829.693	15.682	Partial match	Full match	1.43637e+07	9.65498e+06	7.73919e+06	1.15768e+07	1.2966e+07	7.58888e+06	0.988367	-0.016881	0.938995	0.444444	0.47233	PC
Com_426_pos	PC (18:2e/22:0)	C48 H94 N O7 P	827.677	15.445	Partial match	Full match	5.12007e+08	4.13239e+07	4.47238e+08	7.91141e+08	9.6863e+08	4.45856e+08	0.453644	-1.14037	0.278419	0.777778	1.16773	PC
Com_4296_pos	1,2-di-(9Z-hexadecenoyl)-sn-glycerol	C35 H64 O5	564.476	16.316	Full match	No results	5.41959e+06	5.14934e+06	7.98685e+06	4.43877e+06	4.81489e+06	1.34322e+07	0.817944	-0.289927	0.841582	0.666667	0.236943	-
Com_42_pos	PC (16:0/18:1)	C42 H82 N O8 P	759.579	12.195	Partial match	Full match	1.2868e+09	9.75067e+09	6.89507e+09	9.91111e+09	1.44271e+10	9.95614e+09	0.5229	-0.935393	0.272021	1	1.57379	PC
Com_4304_pos	PC (16:1e/14:0)	C38 H76 N O7 P	689.536	10.962	Partial match	Full match	1.40742e+07	8.8879e+06	7.3895e+06	6.85491e+06	4.76652e+06	4.76882e+06	1.85181	0.888935	0.0699526	1	2.21741	PC
Com_4308_pos	Artemisinin	C15 H22 O5	282.146	1.124	Full match	No results	1.40601e+07	6.62256e+06	2.46586e+06	1.29128e+06	1.66741e+06	3.57775e+06	3.54146	1.82435	0.142437	0.888889	1.70494	-
Com_4312_pos	PC (14:0/15:1)	C37 H72 N O8 P	689.501	11.943	Partial match	Full match	1.40387e+07	7.0978e+06	6.67726e+06	1.06315e+07	1.00353e+07	6.7504e+06	1.01446	0.0207152	0.929762	0.555556	0.464762	PC
Com_4324_pos	TAG (18:0-18:1-20:3)	C59 H106 O6	932.78	17.815	No match	Invalid mass	7.73798e+06	1.07075e+07	1.0936e+07	7.25253e+06	6.40845e+06	9.68825e+06	1.25835	0.331534	0.233327	0.888889	0.862036	TAG
Com_4335_pos	(3E,5E,7E,9E)-6,8-Diethyl-4-methyl-3,5,7,9-dodecatetraene	C17 H28	232.219	18.654	Full match	No results	3.94117e+06	8.51623e+06	9.07342e+06	3.45409e+06	3.14068e+06	1.31671e+07	1.08951	0.123685	0.667251	0.666667	0.364735	-
Com_4340_pos	SM (d14:0/27:0)	C46 H95 N2 O6 P	802.695	15.324	Partial match	Full match	1.38213e+07	9.68242e+06	8.39208e+06	1.38064e+07	1.29555e+07	8.35297e+06	0.908329	-0.138714	0.683353	0.444444	0.642364	SM
Com_434_pos	PC (14:0/16:1)	C38 H74 N O8 P	703.515	9.923	Partial match	Full match	8.62405e+08	6.38361e+08	6.48573e+08	4.67547e+08	7.59734e+08	5.24727e+08	1.22679	0.294883	0.294906	0.777778	1.07254	PC
Com_4372_pos	11-Oxotritriacontanoic acid	C33 H64 O3	508.485	17.931	Full match	No results	7.55279e+06	8.2807e+06	6.65237e+06	6.65498e+06	8.44142e+06	1.29061e+07	0.802994	-0.316539	0.444829	0.777778	0.400576	FA
Com_4375_pos	PC (16:2e/26:4)	C50 H90 N O7 P	847.648	13.146	Partial match	Full match	1.3565e+07	1.9204e+06	8.40804e+06	9.49757e+06	8.98436e+06	6.31913e+06	0.963405	-0.0537851	0.663603	0.555556	0.745488	PC
Com_4389_pos	TAG (12:0-17:1-18:1)	C50 H92 O6	805.717	16.853	No results	Invalid mass	3.95752e+06	7.98136e+06	9.35567e+06	7.81369e+06	7.27296e+06	1.28355e+07	0.76264	-0.390925	0.405421	0.444444	0.786371	TAG
Com_4402_pos	Prostaglandin E1 Alcohol	C20 H36 O4	340.262	2.757	Full match	No results	1.23407e+07	1.23667e+07	1.15185e+07	6.54702e+06	7.74431e+06	6.24068e+06	1.76436	0.819146	0.00714859	1	2.51926	FA
Com_440_pos	PC (20:3/20:3)	C48 H84 N O8 P	833.594	12.246	Partial match	Full match	8.39436e+08	5.99439e+08	5.53663e+08	6.68777e+08	6.89236e+08	5.06078e+08	1.06891	0.0961342	0.733029	0.444444	0.617286	PC
Com_4423_pos	PC (20:5/22:6)	C50 H78 N O8 P	851.549	9.178	Partial match	Full match	9.59901e+06	9.10284e+06	8.28495e+06	7.18929e+06	6.82351e+06	5.80929e+06	1.36145	0.445145	0.0205903	1	1.24724	PC
Com_442_pos	PC (14:0e/20:3)	C42 H80 N O7 P	741.569	11.05	Partial match	Full match	7.25355e+08	6.00608e+08	6.15976e+08	6.5282e+08	6.48197e+08	4.8618e+08	1.08658	0.119799	0.48784	0.444444	0.505299	PC
Com_4430_pos	TAG (18:1-20:4-22:6)	C63 H100 O6	969.779	16.733	No results	Invalid mass	4.17138e+06	5.77641e+06	6.05473e+06	2.2239e+06	2.28788e+06	1.25187e+07	0.939639	-0.0898208	0.679183	0.666667	0.453143	TAG
Com_4432_pos	PC (15:1/20:5)	C43 H74 N O8 P	763.516	11.072	Partial match	Full match	1.29991e+07	1.00121e+07	1.106e+07	9.27742e+06	1.15952e+07	7.75736e+06	1.19005	0.251023	0.271284	0.777778	1.1709	PC
Com_444_pos	PC (20:3e/16:3)	C44 H78 N O7 P	763.551	11.052	Partial match	Full match	7.16801e+08	5.60695e+08	5.95336e+08	6.12117e+08	6.43434e+08	4.72926e+08	1.08352	0.11572	0.52947	0.444444	0.464977	PC
Com_4450_pos	N-[(2S,3R,4E)-1,3-Dihydroxy-4-hexadecen-2-yl]tricosanamide	C39 H77 N O3	607.592	14.362	Full match	No results	1.02983e+07	7.23102e+06	8.5345e+06	8.94588e+06	1.24808e+07	6.48213e+06	0.933894	-0.09867	0.852883	0.555556	0.4098	-
Com_447_pos	PC (18:1e/18:1)	C44 H86 N O7 P	771.616	14.174	Partial match	Full match	7.86781e+08	5.33698e+08	5.4818e+08	8.60798e+08	8.56235e+08	5.46576e+08	0.825522	-0.276621	0.396192	0.777778	1.19145	PC
Com_4495_pos	1-stearoyl-sn-glycero-3-phospho-1D-myo-inositol	C27 H53 O12 P	600.329	4.212	Full match	No results	1.16764e+07	7.53212e+06	7.57452e+06	1.39639e+07	1.23945e+07	8.63674e+06	0.765335	-0.385837	0.25871	0.888889	1.09349	-
Com_44_pos	TAG (16:1-18:1-18:1)	C55 H100 O6	873.779	17.377	No results	Invalid mass	4.74667e+09	12683767929	4.8777e+09	6.45779e+09	3.74436e+09	10470661826	1.07911	0.109836	0.915781	0.444444	0.187716	TAG
Com_4502_pos	N-[(2S,3R)-3-Hydroxy-2-octadecanyl]docosanamide	C40 H81 N O2	607.629	15.853	Full match	No results	1.09521e+07	7.01146e+06	8.26431e+06	1.11245e+07	1.22768e+07	7.05286e+06	0.861227	-0.215535	0.554744	0.777778	0.886706	-
Com_4503_pos	PS (20:1/20:2)	C46 H84 N O10 P	841.584	13.555	Partial match	Full match	1.27195e+07	9.18998e+06	1.01361e+07	1.09089e+07	9.57642e+06	9.06858e+06	1.08431	0.116775	0.546709	0.666667	0.533724	PS
Com_4505_pos	MFCD00057815	C27 H46 O2	402.35	8.099	Full match	No results	1.24451e+07	8.10022e+06	8.01445e+06	7.78677e+06	8.73028e+06	7.56834e+06	1.18577	0.245823	0.411114	0.777778	0.66149	-
Com_4510_pos	Dioleoylphosphatidylethanolamine	C41 H78 N O8 P	743.546	11.783	Full match	No results	6.47644e+06	1.1717e+07	9.81594e+06	1.32867e+07	6.14084e+06	1.1292e+07	0.911778	-0.133246	0.821883	0.555556	0.345582	-
Com_4522_pos	DAG (18:1/22:4)	C43 H74 O5	687.581	14.036	No results	Invalid mass	9.36544e+06	9.2852e+06	6.50135e+06	1.27165e+07	1.21697e+07	7.95118e+06	0.765957	-0.384665	0.251478	0.777778	1.14625	DAG
Com_4523_pos	PE (21:2/21:2)	C47 H86 N O8 P	823.609	14.817	Partial match	Full match	1.13168e+07	8.65816e+06	7.16191e+06	1.00139e+07	1.28999e+07	7.08435e+06	0.904618	-0.144619	0.707639	0.555556	0.498318	PE
Com_4524_pos	PC (18:5e/18:5)	C44 H70 N O7 P	755.488	12.653	No results	Full match	5.33046e+06	8.47725e+06	9.21723e+06	1.02757e+07	1.37725e+07	6.51931e+06	0.753247	-0.408805	0.394577	0.777778	0.898846	PC
Com_452_pos	SM (d14:1/28:1)	C47 H93 N2 O6 P	812.668	13.701	No results	Invalid mass	8.06169e+08	6.01185e+08	5.88164e+08	5.68834e+08	5.71615e+08	3.87924e+08	1.30565	0.384766	0.176101	1	1.54219	SM
Com_4535_pos	DAG (16:0/16:0)	C35 H68 O5	585.534	14.317	No match	Invalid mass	1.06467e+07	6.51427e+06	6.79226e+06	1.046e+07	9.92753e+06	5.96362e+06	0.909001	-0.137645	0.721932	0.444444	0.391949	DAG
Com_4568_pos	PE (20:4/20:4)	C45 H74 N O8 P	787.515	10.336	Partial match	Full match	1.22955e+07	9.68821e+06	8.34573e+06	5.56183e+06	8.97684e+06	7.28432e+06	1.38979	0.474871	0.13686	0.888889	1.60593	PE
Com_457_pos	N-[(15Z)-tetracosenoyl]sphinganine-1-phosphocholine	C47 H95 N2 O6 P	814.691	14.792	Full match	No results	7.89189e+08	5.20454e+08	4.79847e+08	5.54288e+08	5.88917e+08	2.71351e+08	1.26505	0.339199	0.423262	0.444444	1.2135	SM
Com_4585_pos	PC (22:6e/15:1)	C45 H78 N O7 P	775.552	10.869	Partial match	Full match	9.66566e+06	7.69463e+06	7.2308e+06	6.57002e+06	7.55127e+06	7.26242e+06	1.14999	0.201623	0.269005	0.777778	0.683097	PC
Com_4586_pos	(9Z,11R,12Z,15Z)-11-(Heptadecanoyloxy)-9,12,15-octadecatrienoic acid	C35 H62 O4	546.465	10.603	Full match	No results	1.21662e+07	7.70002e+06	7.99826e+06	7.03275e+06	7.36807e+06	5.12782e+06	1.42685	0.512837	0.140442	1	1.61097	-
Com_458_pos	PC (18:1/22:1)	C48 H92 N O8 P	841.655	14.482	Partial match	Full match	7.85881e+08	5.16199e+08	5.56398e+08	5.54296e+08	5.34076e+08	4.40527e+08	1.21557	0.281629	0.301022	0.777778	1.04984	PC
Com_459_pos	PE (18:4e/22:2)	C45 H80 N O7 P	777.569	13.478	Partial match	Full match	7.10125e+08	4.2791e+08	6.1109e+08	6.92013e+08	6.98135e+08	4.31081e+08	0.960409	-0.0582791	0.86985	0.555556	0.388921	PE
Com_45_pos	TAG (16:0-16:1-18:1)	C53 H98 O6	847.764	17.377	No results	Invalid mass	7.439e+09	1.13075e+10	9.46098e+09	6.69967e+09	4.99024e+09	1.28907e+10	1.14755	0.198557	0.555767	0.666667	0.372307	TAG
Com_4605_pos	PC (17:0/18:5)	C43 H76 N O8 P	765.532	9.888	Partial match	Full match	7.49029e+06	7.69822e+06	8.74107e+06	6.66207e+06	6.7789e+06	4.6837e+06	1.32028	0.40084	0.12474	1	0.94581	PC
Com_4607_pos	3,5,7-Nonatriyn-1-ol	C9 H8 O	132.057	1.276	Full match	No results	9.25728e+06	6.47649e+06	5.9645e+06	1.32014e+07	1.11392e+07	7.00955e+06	0.692128	-0.53089	0.210789	0.888889	1.53154	-
Com_4608_pos	Vitamin A	C20 H30 O	286.23	14.347	Full match	No results	8.81645e+06	9.12787e+06	9.20514e+06	1.03464e+07	1.06852e+07	8.17322e+06	0.929623	-0.105282	0.5164	0.666667	0.356307	-
Com_4614_pos	TAG (14:0-16:0-22:6)	C55 H94 O6	867.733	16.843	No results	Invalid mass	3.76367e+06	5.76973e+06	5.00254e+06	3.14576e+06	3.18024e+06	1.14022e+07	0.819935	-0.286418	0.973727	0.666667	0.160003	TAG
Com_4636_pos	MFCD02670245	C16 H33 N O2	271.251	1.165	Full match	No results	1.96133e+06	2.30199e+06	1.28425e+07	2.14099e+06	2.50587e+06	1.65836e+06	2.71296	1.43987	0.408696	0.666667	1.3239	-
Com_4657_pos	CE 16:0	C43 H76 O2	641.613	18.828	No results	Invalid mass	2.13444e+06	6.23576e+06	5.24103e+06	1.98385e+06	1.98173e+06	1.11465e+07	0.900685	-0.150906	0.829747	0.666667	0.230061	CE
Com_4658_pos	N-octodecanoylsphinganine	C36 H73 N O3	567.56	14.149	Full match	No results	9.07717e+06	6.67387e+06	5.69658e+06	6.12907e+06	1.16456e+07	7.81281e+06	0.838207	-0.254621	0.531309	0.666667	0.692385	-
Com_4666_pos	TAG (17:0-18:1-22:6)	C60 H102 O6	935.794	17.363	No results	Invalid mass	5.32932e+06	7.58962e+06	9.2822e+06	1.21136e+06	2.12649e+06	8.65255e+06	1.85158	0.888753	0.244579	0.777778	1.34514	TAG
Com_4681_pos	PC (22:6/22:6)	C52 H80 N O8 P	877.564	9.607	Partial match	Full match	1.16019e+07	9.17201e+06	8.42837e+06	9.66314e+06	1.03618e+07	7.59663e+06	1.05722	0.080282	0.703081	0.444444	0.491028	PC
Com_4683_pos	TAG (18:0-18:1-22:4)	C61 H108 O6	958.799	17.859	No match	Invalid mass	3.35009e+06	7.71939e+06	6.63498e+06	3.65745e+06	3.10319e+06	6.94633e+06	1.29164	0.369203	0.506333	0.666667	0.468371	TAG
Com_4685_pos	ACar 20:0	C27 H54 N O4	455.398	7.102	No match	Invalid mass	1.15715e+07	9.42411e+06	8.93139e+06	7.06214e+06	9.25507e+06	6.48746e+06	1.31232	0.392118	0.111721	0.888889	1.67617	ACar
Com_4697_pos	Ouabain	C29 H44 O12	584.282	0.946	Full match	No results	1.15066e+07	5.41871e+06	1.73296e+06	570836	588176	2.40274e+06	5.23852	2.38916	0.0893681	0.888889	1.97823	-
Com_46_pos	PE (16:0/18:1)	C39 H76 N O8 P	717.532	12.67	Partial match	Full match	1.29487e+10	9.3063e+09	9.87402e+09	1.21645e+10	1.2358e+10	9.17237e+09	0.953531	-0.068649	0.744062	0.444444	0.502875	PE
Com_4700_pos	PALMITOYL PROLINE	C21 H39 N O3	353.293	12.961	Full match	No results	9.04773e+06	6.82672e+06	9.00556e+06	8.76801e+06	8.19e+06	6.21659e+06	1.07359	0.102442	0.629576	0.777778	0.35864	-
Com_470_pos	HexCer-NS (d18:1/18:0)	C42 H81 N O8	727.598	12.678	Partial match	Full match	5.62916e+08	4.76539e+08	4.92118e+08	7.22713e+08	8.37146e+08	5.97382e+08	0.709968	-0.494173	0.0552093	1	2.0118	HexCer
Com_4712_pos	PC (19:1/20:5)	C47 H82 N O8 P	819.572	13.726	No results	Invalid mass	1.13946e+07	7.28314e+06	7.73019e+06	1.14047e+07	9.09799e+06	6.46917e+06	0.979092	-0.0304841	0.947819	0.555556	0.155801	PC
Com_4713_pos	1-Palmitoyl-2-stearoyl-sn-glycero-3-phosphorylcholine	C42 H85 N O8 P	762.597	11.608	Invalid mass	No results	1.13885e+07	8.85517e+06	7.89811e+06	1.13968e+07	1.19657e+07	7.25689e+06	0.919084	-0.121732	0.728411	0.666667	0.599953	-
Com_4714_pos	PC (13:1/22:6)	C43 H72 N O8 P	761.5	10.092	Partial match	Full match	1.08486e+07	8.03639e+06	8.23304e+06	4.77994e+06	7.95873e+06	5.58297e+06	1.48011	0.565706	0.0977533	1	1.45629	PC
Com_4735_pos	N-[(2S,3R,4E)-3-Hydroxy-4-octadecen-2-yl]octadecanamide	C36 H71 N O2	549.55	13.131	Full match	No results	9.82427e+06	3.36898e+06	4.91131e+06	1.22751e+07	9.19391e+06	5.53242e+06	0.670504	-0.576682	0.319592	0.777778	1.43053	-
Com_4739_pos	TG(16:1(9Z)/18:2(9Z,12Z)/18:2(9Z,12Z))[iso3]	C55 H96 O6	852.718	13.909	Full match	No results	6.68045e+06	8.42974e+06	7.64163e+06	1.16041e+07	1.16429e+07	9.94991e+06	0.68536	-0.545067	0.0128457	1	1.28543	TAG
Com_4748_pos	PC (19:0/19:0)	C46 H92 N O8 P	817.657	11.051	Partial match	Full match	9.35936e+06	7.62323e+06	1.03425e+07	1.1861e+07	1.22544e+07	9.4928e+06	0.813049	-0.298585	0.159142	0.888889	1.67961	PC
Com_4752_pos	N-[(2S,3R,4E,14Z)-1,3-Dihydroxy-4,14-octadecadien-2-yl]octacosanamide	C46 H89 N O3	703.681	16.673	Full match	No results	5.1788e+06	7.51902e+06	8.01387e+06	4.20725e+06	3.72098e+06	1.06147e+07	1.11696	0.159577	0.603226	0.666667	0.550838	-
Com_4768_pos	N-[(2S,3R)-1,3-Dihydroxy-2-octadecanyl]nonadecanamide	C37 H75 N O3	581.576	13.91	Full match	No results	945571	854047	899068	1.21699e+07	1.02755e+06	2.73377e+06	0.169396	-2.56153	0.215753	1	1.74439	-
Com_4781_pos	4,8,12-trimethyltrideca 1,3,7,11-tetraene	C16 H26	218.204	18.651	Full match	No results	3.51246e+06	6.86129e+06	5.41751e+06	3.36265e+06	3.21533e+06	1.05316e+07	0.922947	-0.115681	0.923201	0.666667	0.182767	-
Com_4789_pos	PC (16:0e/21:2)	C45 H88 N O7 P	785.633	15.72	Partial match	Full match	9.37167e+06	7.30338e+06	9.04337e+06	8.98586e+06	1.20735e+07	4.62708e+06	1.00125	0.00179585	0.831835	0.555556	0.426971	PC
Com_4798_pos	N-oleoylsphingosine-1-phosphocholine	C41 H81 N2 O6 P	728.586	10.913	Full match	No results	1.09635e+07	6.54725e+06	7.85383e+06	8.15627e+06	1.02511e+07	6.19481e+06	1.03099	0.0440329	0.899377	0.444444	0.452456	SM
Com_4802_pos	PC (14:0e/16:2)	C38 H74 N O7 P	687.519	9.725	Partial match	Full match	1.09497e+07	7.54358e+06	8.50373e+06	6.60997e+06	9.54281e+06	5.17184e+06	1.266	0.34028	0.301002	0.777778	1.07567	PC
Com_480_pos	PC (18:1e/22:6)	C48 H84 N O7 P	817.599	12.85	Partial match	Full match	6.10547e+08	4.82139e+08	4.87771e+08	6.46077e+08	6.51224e+08	6.33895e+08	0.818382	-0.289153	0.113617	1	1.62505	PC
Com_4836_pos	Palmitoyl Serinol	C19 H39 N O3	329.294	3.574	Full match	No results	6.32793e+06	7.95824e+06	6.86126e+06	6.28505e+06	8.96028e+06	8.66119e+06	0.884589	-0.176921	0.441589	0.666667	0.46867	FA
Com_4838_pos	2-Hydroxy-8-(2-octyl-1-cyclopropen-1-yl)octanoic acid	C19 H34 O3	310.251	12.119	Full match	No results	1.05446e+07	9.77132e+06	7.60615e+06	9.43425e+06	1.00079e+07	7.4171e+06	1.03957	0.0559878	0.794483	0.666667	0.314728	-
Com_4854_pos	ACar 14:1	C21 H40 N O4	369.288	1.488	No match	Invalid mass	1.07014e+07	8.66436e+06	1.03124e+07	6.88762e+06	8.87839e+06	8.75781e+06	1.21018	0.275218	0.143553	0.777778	1.30091	ACar
Com_485_pos	PC (22:3e/14:0)	C44 H84 N O7 P	769.6	12.609	Partial match	Full match	6.03429e+08	3.35672e+08	3.45223e+08	6.24797e+08	7.80913e+08	2.88432e+07	0.895278	-0.159593	0.667477	0.666667	0.711878	PC
Com_4860_pos	beta-cryptoxanthin myristate	C54 H82 O2	762.635	14.544	Full match	No results	1.06773e+07	6.94937e+06	7.6657e+06	8.55375e+06	9.00313e+06	5.81565e+06	1.08214	0.113886	0.69582	0.444444	0.519914	-
Com_4873_pos	1-(1Z-hexadecenyl)-2-oleoyl-sn-glycero-3-phosphoethanolamine	C39 H76 N O7 P	701.535	13.173	Full match	No results	1.06194e+07	9.3412e+06	9.82734e+06	1.05837e+07	6.56837e+06	7.63925e+06	1.20155	0.264896	0.284605	0.777778	0.988703	PE
Com_4882_pos	UNII:74D1OHC38H	C19 H32 O4	324.231	1.512	Full match	No results	3.96202e+06	2.44148e+06	4.50995e+06	4.96798e+06	9.1188e+06	1.00592e+07	0.451978	-1.14568	0.0553577	1	1.37884	-
Com_4891_pos	LPC 16:1	C24 H48 N O7 P	493.318	1.916	Partial match	Full match	1.05423e+07	7.12901e+06	1.03128e+07	8.0766e+06	1.02118e+07	9.01304e+06	1.02501	0.0356314	0.928901	0.666667	0.196428	PC
Com_4898_pos	1-(1Z-octadecenyl)-2-arachidonoyl-sn-glycero-3-phosphoethanolamine	C43 H78 N O7 P	751.552	10.31	Full match	No results	6.19433e+06	9.70611e+06	1.98996e+06	3.65453e+06	4.35667e+06	3.17291e+06	1.59963	0.677737	0.606612	0.666667	0.777675	PE
Com_4906_pos	PC (22:6e/15:0)	C45 H80 N O7 P	777.566	12.034	Partial match	Full match	9.96055e+06	7.71441e+06	5.86137e+06	8.46018e+06	8.1048e+06	5.76151e+06	1.05419	0.0761341	0.834615	0.444444	0.355305	PC
Com_4919_pos	TAG (18:0-20:4-22:6)	C63 H102 O6	971.795	17.15	No results	Invalid mass	5.23682e+06	5.09503e+06	5.75957e+06	4.69809e+06	6.60133e+06	8.13925e+06	0.827804	-0.272639	0.411291	0.666667	0.543929	TAG
Com_4928_pos	Icariside I	C27 H30 O11	530.179	2.141	Full match	No results	7.81208e+06	7.54443e+06	1.00395e+07	7.89109e+06	7.42581e+06	2.9126e+06	1.39312	0.478324	0.326885	0.777778	1.44598	-
Com_4939_pos	PC (16:0e/11:0)	C35 H72 N O7 P	649.505	9.968	Partial match	Full match	1.03264e+07	6.01606e+06	5.96514e+06	7.99553e+06	8.97887e+06	7.29504e+06	0.919163	-0.121608	0.598001	0.666667	0.786074	PC
Com_4956_pos	PC (14:1e/22:3)	C44 H82 N O7 P	767.58	13.68	Partial match	Full match	3.64271e+06	8.422e+06	8.48207e+06	1.12365e+07	9.05262e+06	6.88751e+06	0.756045	-0.403456	0.371676	0.777778	1.23136	PC
Com_4979_pos	CERAMIDE 5	C42 H83 N O4	665.633	14.826	Full match	No results	8.01497e+06	6.85827e+06	5.68887e+06	8.36743e+06	8.81555e+06	4.09174e+06	0.966504	-0.0491523	0.967817	0.666667	0.287596	-
Com_4981_pos	PC (18:5e/17:1)	C43 H76 N O7 P	749.535	10.423	Partial match	Full match	1.01595e+07	5.62617e+06	6.02502e+06	4.72547e+06	5.71079e+06	3.65058e+06	1.5483	0.630684	0.148949	0.888889	1.35896	PC
Com_4985_pos	1-stearoyl-2-oleoyl-sn-glycero-3-phosphocholine	C44 H87 N O8 P	788.613	14.861	Invalid mass	No results	1.01478e+07	5.64893e+06	6.97562e+06	7.56816e+06	8.87454e+06	6.76567e+06	0.981213	-0.0273624	0.836588	0.555556	0.218866	PC
Com_4_pos	TAG (18:1-18:1-18:1)	C57 H104 O6	901.812	17.658	No results	Invalid mass	4.21693e+10	5.28803e+10	54308412100	50866671806	4.81483e+10	6.45863e+10	0.912939	-0.13141	0.502201	0.444444	0.523836	TAG
Com_5020_pos	Demethylmenaquinone 8	C50 H70 O2	702.536	12.971	Full match	No results	8.65365e+06	7.65179e+06	7.76059e+06	9.451e+06	7.41878e+06	5.67343e+06	1.06755	0.0943046	0.625745	0.666667	0.494735	-
Com_5032_pos	SM (d25:0/26:1)	C56 H113 N2 O6 P	940.831	17.3	No results	Full match	5.40432e+06	6.17187e+06	5.58617e+06	4.46661e+06	3.65166e+06	8.32364e+06	1.04382	0.0618693	0.713432	0.666667	0.238622	SM
Com_5037_pos	Docosahexaenoyl PAF C-16	C46 H82 N O7 P	791.583	13.428	Full match	No results	7.68428e+06	7.07042e+06	7.16466e+06	8.80803e+06	1.04354e+07	7.21134e+06	0.82856	-0.271322	0.234747	0.888889	1.2287	-
Com_505_pos	PC (18:0/22:5)	C48 H86 N O8 P	835.608	12.539	Partial match	Full match	5.83462e+07	4.19477e+07	5.82502e+07	6.0811e+07	5.77971e+07	4.30046e+07	0.981013	-0.0276565	0.905407	0.444444	0.0311984	PC
Com_5063_pos	PC (22:5/22:5)	C52 H84 N O8 P	881.594	10.326	Partial match	Full match	9.80873e+06	8.20364e+06	7.38274e+06	7.64701e+06	9.89364e+06	5.96277e+06	1.08049	0.11168	0.621237	0.555556	0.692999	PC
Com_5073_pos	TAG (16:0-18:0-22:0)	C59 H114 O6	935.89	19.237	No results	Invalid mass	6.23712e+06	5.32242e+06	7.93589e+06	4.65431e+06	4.24877e+06	9.29299e+06	1.07141	0.0995099	0.691405	0.666667	0.184975	TAG
Com_5076_pos	PC (18:5e/25:0)	C51 H94 N O7 P	863.678	14.882	No results	Full match	9.7555e+06	5.61205e+06	6.99586e+06	4.46926e+06	7.57921e+06	4.84006e+06	1.32418	0.405098	0.286026	0.777778	1.36295	PC
Com_5079_pos	Sclareol	C20 H36 O2	308.272	3.214	Full match	No results	9.74016e+06	7.69108e+06	7.64867e+06	5.0918e+06	7.33928e+06	6.27106e+06	1.34102	0.423328	0.0928886	1	0.896734	-
Com_5087_pos	1alpha,25-dihydroxy-2beta-(4-hydroxybutoxy)vitamin D3	C31 H52 O5	504.38	9.65	Full match	No results	9.7049e+06	6.68137e+06	6.41234e+06	6.27842e+06	6.17728e+06	6.62065e+06	1.19512	0.257161	0.346783	0.888889	0.562947	-
Com_508_pos	TAG (14:0-16:0-16:0)	C49 H94 O6	795.732	17.443	No results	Invalid mass	4.22467e+08	4.13999e+08	5.72016e+08	3.13851e+08	3.70026e+08	6.42957e+08	1.06154	0.0861543	0.713619	0.666667	0.148882	TAG
Com_5091_pos	CL (18:0-18:3-18:1-20:3)	C83 H148 O17 P2	1496.04	16.651	No results	Invalid mass	432606	8.44372e+06	7.53411e+06	8.26795e+06	8.81236e+06	7.48583e+06	0.66801	-0.582058	0.413467	0.666667	1.33307	CL
Com_50_pos	SM (d22:0/16:1)	C43 H87 N2 O6 P	758.635	13.656	No results	Invalid mass	1.19797e+10	9.06737e+09	9.20973e+09	10999863978	1.12246e+10	7.76382e+09	1.00895	0.0128612	0.929272	0.444444	0.357601	SM
Com_5100_pos	PC (22:6e/23:0)	C53 H96 N O7 P	889.692	15.425	No results	Full match	8.21684e+06	6.47621e+06	4.07849e+06	3.25376e+06	5.53207e+06	3.38161e+06	1.54277	0.625522	0.190491	0.888889	1.44888	PC
Com_5128_pos	Cer-NDS (d18:0/23:0)	C41 H83 N O3	637.639	15.873	Partial match	Full match	6.68186e+06	7.08799e+06	7.09282e+06	9.00228e+06	1.04277e+07	5.9286e+06	0.822705	-0.281553	0.424828	0.666667	0.782595	Cer
Com_5131_pos	Cer-NS (d18:1/16:1)	C34 H65 N O3	535.497	11.715	Partial match	Full match	7.97871e+06	6.68797e+06	6.3856e+06	7.9622e+06	9.24311e+06	7.58183e+06	0.849323	-0.235615	0.143992	0.777778	1.45358	Cer
Com_5134_pos	PC (16:2/17:2)	C41 H74 N O8 P	739.513	10.516	Partial match	Full match	9.46859e+06	8.63057e+06	6.75066e+06	8.8418e+06	9.35579e+06	6.54421e+06	1.00437	0.00628482	0.968585	0.444444	0.306129	PC
Com_513_pos	PC (18:0/20:3)	C46 H86 N O8 P	811.609	13.067	Partial match	Full match	6.6938e+08	4.30095e+08	3.90409e+08	5.17908e+08	5.51832e+08	3.44701e+08	1.05334	0.0749676	0.852852	0.444444	0.512317	PC
Com_5143_pos	PC (14:0e/15:0)	C37 H76 N O7 P	677.537	10.939	Partial match	Full match	2.97912e+06	8.75649e+06	8.30304e+06	6.72384e+06	9.05123e+06	3.92132e+06	1.01738	0.0248535	0.943826	0.444444	0.196844	PC
Com_5147_pos	PC (18:0e/26:2)	C52 H102 N O7 P	883.736	16.323	No results	Full match	5.61002e+06	8.73831e+06	5.72815e+06	3.85901e+06	2.78045e+06	2.52647e+06	2.19034	1.13115	0.0160999	1	2.33295	PC
Com_5174_pos	PS (19:0/20:3)	C45 H82 N O10 P	827.567	13.016	Partial match	Full match	9.35003e+06	7.46421e+06	7.60068e+06	2.85797e+06	6.86061e+06	4.61345e+06	1.70352	0.76852	0.136578	1	2.05375	PS
Com_5175_pos	PC (16:0e/22:2)	C46 H90 N O7 P	799.646	15.165	Partial match	Full match	6.38485e+06	6.02721e+06	5.84689e+06	7.14025e+06	9.42821e+06	4.70903e+06	0.858135	-0.220724	0.629184	0.666667	0.755408	PC
Com_5195_pos	5-POHSA	C34 H64 O4	536.481	17.94	Full match	No results	3.4529e+06	3.95594e+06	4.02928e+06	2.06371e+06	4.91063e+06	8.80096e+06	0.725065	-0.463818	0.74005	0.666667	0.197056	FA
Com_519_pos	PC (15:1/20:3)	C43 H78 N O8 P	767.545	11.845	Partial match	Full match	6.60337e+08	5.99368e+08	5.59152e+08	5.07256e+08	4.41192e+07	4.57577e+07	3.04598	1.60691	0.156389	1	1.96048	PC
Com_51_pos	PC (15:0/18:1)	C41 H80 N O8 P	745.563	11.771	Partial match	Full match	1.15245e+10	1.00879e+10	1.03675e+10	1.07539e+10	12062667693	9.38191e+09	0.993211	-0.00982762	0.971404	0.555556	0.17583	PC
Com_5208_pos	(2Z)-2-(Decanoylamino)-3-(4-hydroxyphenyl)acrylic acid	C19 H27 N O4	333.195	1.501	Full match	No results	3.21743e+06	3.63856e+06	6.91438e+06	3.92728e+06	1.00847e+07	999061	0.917347	-0.124461	0.763681	0.555556	0.390951	-
Com_5218_pos	TAG (12:0-15:0-18:1)	C48 H90 O6	779.701	16.865	No results	Invalid mass	4.08339e+06	6.38198e+06	5.00949e+06	5.17907e+06	6.04755e+06	8.70748e+06	0.776301	-0.365312	0.290617	0.777778	1.01373	TAG
Com_5219_pos	1,2,3-Trimyristoleoyl Glycerol	C45 H80 O6	716.594	16.313	Full match	No results	2.90309e+06	4.82984e+06	4.59763e+06	2.44376e+06	2.32408e+06	8.7064e+06	0.915122	-0.127965	0.862295	0.666667	0.254493	-
Com_5237_pos	PC (18:4e/2:0)	C28 H50 N O7 P	543.334	2.093	Partial match	Full match	9.11009e+06	6.3344e+06	8.56267e+06	6.16845e+06	9.77026e+06	4.94185e+06	1.14974	0.201305	0.514052	0.666667	0.97183	PC
Com_5248_pos	TAG (14:0-15:0-16:0)	C48 H92 O6	781.716	17.268	No results	Invalid mass	4.12782e+06	5.94767e+06	7.94635e+06	5.4337e+06	5.58087e+06	8.60883e+06	0.918386	-0.122828	0.708866	0.444444	0.31488	TAG
Com_524_pos	PS (20:2/20:3)	C46 H80 N O10 P	837.553	11.918	Partial match	Full match	6.5156e+08	5.26242e+08	4.72197e+08	5.8886e+08	6.51318e+08	4.50111e+08	0.976164	-0.0348049	0.890258	0.444444	0.401877	PS
Com_5257_pos	TAG (17:1-18:1-22:6)	C60 H100 O6	933.78	16.991	No results	Invalid mass	2.23359e+06	4.11898e+06	2.99973e+06	1.4641e+06	1.16686e+06	8.58492e+06	0.833844	-0.262151	0.774507	0.666667	0.345469	TAG
Com_5258_pos	PG(16:0/22:6(4Z,7Z,10Z,13Z,16Z,19Z))	C44 H75 O10 P	794.511	12.216	Full match	No results	7.52251e+06	5.28263e+06	7.31893e+06	8.61296e+06	9.31772e+06	8.58373e+06	0.758986	-0.397856	0.120186	1	1.81005	PG
Com_525_pos	PC (22:3e/18:5)	C48 H82 N O7 P	815.583	11.559	Partial match	Full match	6.45086e+08	5.22595e+08	4.74029e+08	6.25144e+08	7.12383e+08	5.42387e+08	0.87329	-0.195467	0.317268	0.777778	0.259997	PC
Com_5272_pos	1-O-octadecyl-2-arachidonoyl-sn-glycero-3-phosphocholine	C46 H86 N O7 P	795.613	14.758	Full match	No results	8.98193e+06	5.75699e+06	4.65129e+06	5.54998e+06	4.60136e+06	3.14086e+06	1.45877	0.544749	0.2277	0.888889	1.01453	PC
Com_5281_pos	PE (14:0e/22:5)	C41 H74 N O7 P	723.519	11.568	Partial match	Full match	8.83376e+06	8.276e+06	5.09896e+06	5.75425e+06	5.64277e+06	3.7086e+06	1.47023	0.556041	0.171782	0.777778	1.53012	PE
Com_5284_pos	PC (18:3e/24:0)	C50 H96 N O7 P	853.689	15.476	Partial match	Full match	6.33674e+06	5.60803e+06	6.0919e+06	4.46464e+06	8.2996e+06	4.20596e+06	1.06284	0.0879291	0.665988	0.666667	0.351593	PC
Com_5295_pos	1-stearoyl-2-oleoyl-sn-glycero-3-phosphoserine	C42 H80 N O10 P	789.549	12.961	Full match	No results	8.22906e+06	7.26159e+06	5.1955e+06	9.76544e+06	9.12838e+06	5.48867e+06	0.848402	-0.237181	0.544748	0.777778	0.92419	PS
Com_531_pos	PE (18:1/22:5)	C45 H78 N O8 P	791.546	11.648	Partial match	Full match	6.34271e+08	5.37587e+08	5.19182e+08	5.58528e+08	6.17249e+08	2.95767e+08	1.14916	0.20058	0.512448	0.444444	1.00173	PE
Com_5335_pos	PC (18:0e/21:0)	C47 H96 N O7 P	817.693	16.24	Partial match	Full match	7.91631e+06	4.97421e+06	5.50663e+06	7.88738e+06	9.64651e+06	4.96646e+06	0.817638	-0.290465	0.490787	0.555556	0.987112	PC
Com_5340_pos	ent-cassa-12,15-diene	C20 H32	272.252	18.822	Full match	No results	3.50214e+06	8.11843e+06	7.13541e+06	2.92739e+06	2.57723e+06	2.26443e+06	2.41419	1.27154	0.0778472	1	0.648311	-
Com_5345_pos	PC (20:2/22:6)	C50 H84 N O8 P	857.587	10.987	No results	Invalid mass	6.19669e+06	5.46485e+06	7.38842e+06	7.58229e+06	9.60926e+06	6.35722e+06	0.808958	-0.305864	0.244478	0.888889	1.06883	PC
Com_534_pos	PC (22:3e/17:0)	C47 H90 N O7 P	829.671	14.474	No results	Invalid mass	1.17851e+08	1.30016e+08	5.29003e+08	5.83137e+08	1.17139e+08	4.4922e+08	0.675835	-0.565257	0.557698	0.555556	0.766911	PC
Com_5353_pos	PS (19:0/20:5)	C45 H78 N O10 P	823.535	11.289	Partial match	Full match	8.14377e+06	6.63715e+06	5.51082e+06	6.03161e+06	6.94584e+06	7.20284e+06	1.00552	0.00794569	0.974664	0.555556	0.202924	PS
Com_5367_pos	25-Hydroxy-14,16-hentriacontanedione	C31 H60 O3	480.454	17.592	Full match	No results	3.42157e+06	4.40059e+06	3.74543e+06	2.38602e+06	2.22372e+06	8.26989e+06	0.898132	-0.155001	0.863716	0.666667	0.150158	-
Com_5377_pos	Ricinolein	C57 H104 O9	932.77	17.468	Full match	No results	4.02285e+06	7.98984e+06	7.05826e+06	5.47112e+06	4.24369e+06	8.13316e+06	1.06852	0.0956171	0.839883	0.444444	0.376135	-
Com_5379_pos	Lyso-PAF C-18	C26 H56 N O6 P	509.386	6.254	Full match	No results	8.655e+06	6.78701e+06	8.69553e+06	6.47147e+06	8.43381e+06	6.18467e+06	1.1445	0.194723	0.338608	0.888889	0.715478	-
Com_5384_pos	(3beta,5alpha,6beta)-3,5,6-Trihydroxyergostan-25-yl acetate	C30 H52 O5	492.382	16.761	Full match	No results	2.58075e+06	4.19869e+06	4.74332e+06	2.95265e+06	2.48658e+06	8.20494e+06	0.844518	-0.2438	0.907075	0.555556	0.199074	-
Com_5385_pos	Ceramide (d18:1/26:0)	C44 H87 N O3	677.67	16.012	Full match	No results	7.15085e+06	6.52139e+06	6.57649e+06	5.18006e+06	8.92377e+06	5.44806e+06	1.03564	0.0505233	0.743114	0.666667	0.35695	-
Com_53_pos	PC (15:0/15:0)	C38 H76 N O8 P	705.53	11.047	Partial match	Full match	1.07997e+10	8.88845e+09	9.04874e+09	1.05817e+10	1.08632e+10	9.00587e+09	0.943717	-0.0835734	0.531293	0.666667	0.599525	PC
Com_5401_pos	1,2-DOCOSAHEXANOYL-SN-GLYCERO-3-PHOSPHOETHANOLAMINE	C49 H74 N O8 P	835.517	9.812	Full match	No results	8.05375e+06	6.48344e+06	6.74975e+06	7.8903e+06	7.46855e+06	5.75784e+06	1.00806	0.0115851	0.920195	0.444444	0.246821	-
Com_5405_pos	1-arachidonoyl-sn-glycero-3-phosphocholine	C28 H50 N O7 P	543.331	3.277	Full match	No results	6.40076e+06	4.54752e+06	6.15827e+06	6.84488e+06	9.37052e+06	5.6177e+06	0.783515	-0.351968	0.280784	0.777778	1.22581	PC
Com_5414_pos	Sitoindoside I	C51 H90 O7	814.672	13.865	Full match	No results	7.05945e+06	4.65573e+06	6.64292e+06	6.79593e+06	7.68071e+06	4.71375e+06	0.95663	-0.0639672	0.848906	0.666667	0.346629	-
Com_544_pos	TAG (18:1-18:1-19:1)	C58 H106 O6	915.826	17.81	No results	Invalid mass	1.86737e+08	3.16648e+08	2.76784e+08	1.78164e+08	1.54525e+08	5.88925e+08	0.846524	-0.240377	0.995002	0.666667	0.172836	TAG
Com_5457_pos	Cucumerin B	C29 H28 O11	552.161	2.172	Full match	No results	6.19371e+06	6.24154e+06	7.41004e+06	6.31135e+06	5.39598e+06	2.749e+06	1.37278	0.457096	0.278997	0.777778	1.54936	-
Com_5465_pos	Cer-NS (d18:1/24:2)	C42 H79 N O3	645.606	15.565	No results	Full match	7.7513e+06	5.63673e+06	5.74574e+06	7.40371e+06	8.08162e+06	5.16651e+06	0.926491	-0.11015	0.707813	0.555556	0.342993	Cer
Com_5469_pos	DG(20:0/20:4(5Z,8Z,11Z,14Z)/0:0)[iso2]	C43 H76 O5	672.568	15.741	Full match	No results	4.34378e+06	6.04134e+06	5.31004e+06	4.29861e+06	8.42955e+06	5.72197e+06	0.85068	-0.233311	0.586652	0.555556	0.674359	DAG
Com_546_pos	PC (15:0/16:1)	C39 H76 N O8 P	717.531	10.56	Partial match	Full match	5.37815e+08	4.31467e+08	3.78006e+08	4.04141e+08	6.75101e+08	3.44045e+08	0.946603	-0.0791685	0.92732	0.555556	0.46824	PC
Com_5491_pos	PC (15:1/24:4)	C47 H84 N O8 P	821.593	13.731	Partial match	Full match	8.25022e+06	7.35947e+06	6.50115e+06	6.49637e+06	6.80135e+06	5.69531e+06	1.16416	0.219283	0.164014	0.888889	0.950381	PC
Com_5493_pos	(2R)-1-(Octadecyloxy)-3-(phosphonooxy)-2-propanyl heptadecanoate	C38 H77 O7 P	676.542	14.946	Full match	No results	3.97707e+06	5.0652e+06	4.17264e+06	8.37339e+06	7.10955e+06	6.57749e+06	0.599033	-0.739293	0.00752434	1	2.26273	-
Com_5497_pos	PE (15:0/15:1)	C35 H68 N O8 P	661.469	10.505	Partial match	Full match	8.23789e+06	5.8089e+06	4.32137e+06	5.43749e+06	5.24908e+06	3.58718e+06	1.28685	0.363843	0.369884	0.777778	0.9964	PE
Com_5516_pos	PC (18:4e/19:0)	C45 H84 N O7 P	781.598	12.047	Partial match	Full match	8.17217e+06	5.76831e+06	4.30335e+06	5.0417e+06	5.43786e+06	4.38114e+06	1.22766	0.295907	0.451009	0.666667	1.15567	PC
Com_5538_pos	(Z,Z)-(3S,4R)-3,4-epoxynonadeca-6,9-diene	C19 H34 O	278.261	12.163	Full match	No results	7.16247e+06	7.46632e+06	6.46181e+06	6.61581e+06	5.25175e+06	4.92744e+06	1.25577	0.328568	0.103352	0.888889	1.35944	-
Com_5544_pos	N-[(2S,3S,4R)-1,3,4-Trihydroxy-2-octadecanyl]tricosanamide	C41 H83 N O4	653.635	15.321	Full match	No results	6.29263e+06	5.64666e+06	6.44204e+06	7.62381e+06	7.74108e+06	5.55897e+06	0.878487	-0.186907	0.38639	0.666667	1.14653	-
Com_5545_pos	2-(2-Carboxyethyl)-4-methyl-5-pentyl-3-furoic acid	C14 H20 O5	268.131	7.35	Full match	No results	8.06904e+06	4.03407e+06	2.85223e+06	2.09917e+06	2.16878e+06	3.60243e+06	1.90021	0.926157	0.194156	0.888889	1.15233	-
Com_5546_pos	PE (18:3/18:3)	C41 H70 N O8 P	735.482	10.885	Partial match	Full match	6.42682e+06	7.22381e+06	6.4943e+06	6.22645e+06	8.09748e+06	5.65818e+06	1.00815	0.0117085	0.883211	0.666667	0.134185	PE
Com_5560_pos	Ceramide (d18:1/18:0)	C36 H71 N O3	565.544	13.379	Full match	No results	6.36839e+06	4.70718e+06	4.96419e+06	8.7708e+06	7.33828e+06	6.62815e+06	0.70544	-0.503405	0.0482208	1	1.77119	-
Com_5576_pos	9-OAHSA	C36 H68 O4	564.512	18.262	Full match	No results	3.8586e+06	4.68045e+06	5.45576e+06	2.96594e+06	1.87056e+06	7.57242e+06	1.1278	0.173514	0.564821	0.666667	0.354069	FA
Com_5586_pos	1-(3,5-Dihydroxyphenyl)-2-heptadecanone	C23 H38 O3	362.282	13.797	Full match	No results	7.22614e+06	5.20951e+06	5.24697e+06	6.49667e+06	7.23554e+06	5.84774e+06	0.903098	-0.147045	0.437053	0.777778	0.619787	-
Com_5599_pos	modiolide A	C10 H14 O4	198.089	7.353	Full match	No results	7.86328e+06	4.41825e+06	2.91587e+06	2.31832e+06	2.78208e+06	4.29744e+06	1.61712	0.693423	0.28512	0.888889	0.930489	-
Com_55_pos	TG(18:1(9Z)/18:1(9Z)/18:2(9Z,12Z))[iso3]	C57 H102 O6	882.768	17.404	Full match	No results	4.04743e+09	6.89871e+09	6.73852e+09	2.3493e+09	3.32617e+09	9.716e+09	1.14899	0.200366	0.564455	0.666667	0.567071	TAG
Com_5602_pos	1-palmityl-2-arachidonoyl-sn-glycero-3-phosphate	C39 H71 O7 P	682.494	14.358	Full match	No results	5.85991e+06	5.87099e+06	5.78836e+06	6.90819e+06	7.53395e+06	6.77756e+06	0.825612	-0.276464	0.026144	1	1.13314	PA
Com_5628_pos	Palmitelaidic acid	C16 H30 O2	254.225	17.227	Full match	No results	3.25375e+06	4.20887e+06	4.11808e+06	3.22157e+06	4.10206e+06	7.37434e+06	0.787911	-0.343895	0.543002	0.555556	0.457122	-
Com_5630_pos	Panaxatriol	C30 H52 O4	476.387	16.763	Full match	No results	2.40185e+06	3.272e+06	3.68128e+06	1.91859e+06	1.69193e+06	7.36193e+06	0.852601	-0.230058	0.906623	0.666667	0.183688	-
Com_5635_pos	1-oleoyl-sn-glycero-3-phospho-D-myo-inositol	C27 H51 O12 P	598.311	10.584	Full match	No results	7.72849e+06	5.6977e+06	5.81401e+06	5.21697e+06	7.13651e+06	5.12669e+06	1.10069	0.138405	0.538841	0.777778	0.890728	-
Com_5637_pos	PC (14:1e/16:2)	C38 H72 N O7 P	685.505	10.133	Partial match	Full match	7.72605e+06	5.40586e+06	5.70267e+06	5.33744e+06	5.85985e+06	4.67247e+06	1.18682	0.247103	0.290494	0.777778	0.884552	PC
Com_5691_pos	C55-isoprenyl pyrophosphate	C55 H92 O7 P2	926.636	13.179	Full match	No results	2.42771e+06	2.46841e+06	3.00503e+06	5.02036e+06	4.20379e+06	2.59735e+06	0.668371	-0.581278	0.192124	0.888889	0.795615	-
Com_56_pos	TAG (18:0-18:1-20:1)	C59 H110 O6	931.856	17.995	No results	Invalid mass	5.74923e+09	6.98386e+09	8.95761e+09	6.30475e+09	6.58649e+09	9.44165e+09	0.971245	-0.0420933	0.881586	0.444444	0.232395	TAG
Com_5705_pos	TAG (12:0-14:0-16:0)	C45 H86 O6	739.669	16.795	No results	Invalid mass	4.0147e+06	4.81703e+06	4.9524e+06	2.71391e+06	2.72656e+06	7.12512e+06	1.09697	0.133529	0.601194	0.666667	0.33408	TAG
Com_5720_pos	PC (14:0e/20:5)	C42 H76 N O7 P	737.537	9.626	Partial match	Full match	7.44722e+06	4.59866e+06	7.38384e+06	4.99792e+06	5.76198e+06	4.62802e+06	1.26266	0.336467	0.313038	0.666667	1.38975	PC
Com_5725_pos	(3beta,24R)-Ergost-5-en-3-yl 6-O-stearoyl-beta-D-glucopyranoside	C52 H92 O7	828.688	14.257	Full match	No results	7.43429e+06	6.30844e+06	3.30401e+06	5.7973e+06	7.20787e+06	4.66226e+06	0.964868	-0.0515966	0.801452	0.555556	0.535528	-
Com_572_pos	PC (15:0/15:1)	C38 H74 N O8 P	703.511	9.776	No results	Invalid mass	540842	288810	6.27226e+08	491098	633588	420223	406.532	8.66723	0.464988	0.555556	1.17866	PC
Com_5730_pos	2-arachidonyl glyceryl ether	C23 H40 O3	364.296	7.15	Full match	No results	7.40949e+06	6.47648e+06	6.03165e+06	6.67166e+06	7.30532e+06	5.08658e+06	1.0448	0.0632264	0.704904	0.444444	0.616072	-
Com_5741_pos	TAG (18:1-18:1-19:2)	C58 H104 O6	918.767	17.571	No match	Invalid mass	2.14604e+06	6.13236e+06	4.25011e+06	2.89859e+06	4.20507e+06	6.99696e+06	0.888508	-0.170544	0.74341	0.444444	0.281966	TAG
Com_5742_pos	PC (22:0/22:1)	C52 H102 N O8 P	899.734	16.407	Partial match	Full match	2.54938e+06	2.02417e+06	1.85743e+06	1.15688e+06	1.83575e+06	882439	1.65958	0.730817	0.11028	1	1.02245	PC
Com_5750_pos	1-hexadecyl-2-docosanoyl-sn-glycero-3-phosphocholine	C46 H94 N O7 P	803.678	14.998	Full match	No results	6.78603e+06	5.71155e+06	4.63436e+06	6.09148e+06	6.58848e+06	4.54979e+06	0.994323	-0.00821326	0.973932	0.444444	0.386678	PC
Com_5754_pos	PC (18:4e/25:0)	C51 H96 N O7 P	865.696	15.607	No results	Full match	7.32325e+06	3.24738e+06	5.75669e+06	6.23536e+06	6.62658e+06	5.20413e+06	0.903756	-0.145995	0.602511	0.555556	0.682919	PC
Com_5757_pos	5-[(9Z)-9-Hexadecenoyloxy]hexadecanoic acid	C32 H60 O4	508.449	17.241	Full match	No results	2.95702e+06	3.68151e+06	3.77194e+06	2.83661e+06	3.51202e+06	6.95864e+06	0.782314	-0.35418	0.590526	0.555556	0.345596	-
Com_575_pos	PC (18:0/18:0)	C44 H88 N O8 P	757.6	14.572	No match	Invalid mass	5.75702e+08	4.1495e+08	3.68674e+08	4.08102e+08	3.96681e+08	3.4391e+08	1.18337	0.242898	0.374851	0.777778	0.828212	PC
Com_5780_pos	beta-D-galactosyl-(1<->1')-N-icosanoyl-(4E,14Z)-sphingadienine	C44 H83 N O8	753.613	12.934	Full match	No results	6.45887e+06	4.21237e+06	5.59036e+06	3.73334e+06	5.26235e+06	5.60963e+06	1.1134	0.154975	0.579192	0.666667	0.66223	-
Com_5790_pos	PC (17:0/18:3)	C43 H80 N O8 P	769.56	12.656	Partial match	Full match	6.80709e+06	3.73319e+06	5.17559e+06	6.49434e+06	7.81576e+06	6.40378e+06	0.758713	-0.398375	0.217988	0.777778	1.63949	PC
Com_57_pos	TAG (18:1-18:1-18:2)	C57 H102 O6	858.768	17.405	No match	Invalid mass	3.63318e+09	6.39366e+09	6.16958e+09	3.3457e+09	2.95444e+09	9.11493e+09	1.05069	0.0713326	0.725318	0.666667	0.351566	TAG
Com_5804_pos	PC (18:5e/27:0)	C53 H98 N O7 P	891.71	15.421	No results	Full match	6.61797e+06	3.84092e+06	7.76438e+06	6.52736e+06	7.03803e+06	3.66513e+06	1.05762	0.0808156	0.866909	0.666667	0.288634	PC
Com_5805_pos	N-[(2S,3R,4E)-3-Hydroxy-4-octadecen-2-yl]docosanamide	C40 H79 N O2	605.612	15.102	Full match	No results	6.34222e+06	4.14673e+06	3.89304e+06	4.35288e+06	4.30111e+06	3.80698e+06	1.15416	0.206846	0.517805	0.444444	0.639227	-
Com_5831_pos	beta-D-glucosyl-N-(tricosanoyl)sphingosine	C47 H91 N O8	797.675	14.192	Full match	No results	5.67977e+06	4.36891e+06	5.0988e+06	6.77161e+06	7.74686e+06	4.90956e+06	0.779671	-0.359062	0.220153	0.777778	0.928007	-
Com_5837_pos	PC(o-18:2(9Z,12Z)/22:0)	C48 H94 N O7 P	827.676	15.979	Full match	No results	5.80006e+06	1.41596e+06	4.80694e+06	2.82363e+06	6.40256e+06	3.50705e+06	0.944219	-0.0828064	0.774386	0.444444	0.507812	PC
Com_583_pos	PE (16:1e/22:4)	C43 H78 N O7 P	751.553	13.022	Partial match	Full match	5.1672e+08	3.96976e+08	3.35944e+08	5.18276e+08	4.96002e+08	4.19209e+08	0.871748	-0.198016	0.368282	0.777778	0.98463	PE
Com_5840_pos	N-oleoyl glutamine	C23 H42 N2 O4	410.315	3.06	Full match	No results	7.04847e+06	5.26646e+06	5.30002e+06	6.93419e+06	7.54188e+06	5.32472e+06	0.889608	-0.168759	0.461612	0.777778	0.643278	FA
Com_5845_pos	PC (16:0e/14:1)	C38 H76 N O7 P	689.536	13.853	Partial match	Full match	5.46081e+06	3.82482e+06	4.05344e+06	4.64195e+06	5.62188e+06	4.30006e+06	0.9159	-0.126738	0.531567	0.777778	0.770865	PC
Com_5851_pos	Cer-NDS (d18:0/17:0)	C35 H71 N O3	553.544	13.403	Partial match	Full match	6.44018e+06	4.27659e+06	4.4627e+06	5.97733e+06	6.80703e+06	5.24795e+06	0.841793	-0.248463	0.302456	0.777778	1.26776	Cer
Com_5872_pos	ACar 15:0	C22 H44 N O4	385.32	2.179	No results	Invalid mass	6.95794e+06	6.18655e+06	6.49082e+06	4.48186e+06	4.71598e+06	4.18432e+06	1.46728	0.55314	0.00139999	1	2.67818	ACar
Com_5887_pos	Cer-NS (d18:2/16:1)	C34 H63 N O3	533.481	10.598	Partial match	Full match	6.90776e+06	5.7018e+06	5.35491e+06	5.93621e+06	6.79639e+06	5.62876e+06	0.978384	-0.0315274	0.809165	0.555556	0.59398	Cer
Com_5890_pos	PC (14:1e/20:5)	C42 H74 N O7 P	735.522	9.266	No results	Full match	6.89738e+06	5.5261e+06	5.69517e+06	5.50349e+06	6.41835e+06	4.08696e+06	1.13179	0.178611	0.429905	0.777778	0.821765	PC
Com_5891_pos	TG(20:4(5Z,8Z,11Z,14Z)/20:4(5Z,8Z,11Z,14Z)/20:4(5Z,8Z,11Z,14Z))	C63 H98 O6	950.737	16.857	Full match	No results	929773	1.85851e+06	2.46611e+06	851344	1.14495e+06	4.34753e+06	0.828268	-0.271831	0.997633	0.555556	0.226812	TAG
Com_590_pos	PC (18:1/19:2)	C45 H84 N O8 P	797.593	12.116	Partial match	Full match	5.612e+08	3.61514e+08	3.51249e+08	2.99656e+08	4.28042e+08	2.57573e+08	1.29301	0.370732	0.296637	0.777778	1.34232	PC
Com_5912_pos	DMPC	C36 H72 N O8 P	677.5	11.695	Full match	No results	6.54827e+06	4.48703e+06	4.15454e+06	5.25252e+06	7.38905e+06	3.7577e+06	0.926251	-0.110524	0.818561	0.555556	0.52645	-
Com_5914_pos	N-docosanoylsphinganine	C40 H81 N O3	623.621	14.007	Full match	No results	3.81303e+06	2.80465e+06	4.77588e+06	1.71051e+06	7.48661e+06	1.30327e+06	1.08506	0.117776	0.568574	0.666667	0.903139	-
Com_5928_pos	Cer-NS (d17:2/18:0)	C35 H67 N O3	549.513	12.162	Partial match	Full match	6.7936e+06	5.18266e+06	4.04884e+06	5.27212e+06	6.48496e+06	4.26578e+06	1.00014	0.000201724	0.970422	0.555556	0.398259	Cer
Com_5937_pos	plastochromanol 8	C53 H82 O2	750.631	18.703	Full match	No results	982043	3.77449e+06	2.80988e+06	858473	811600	6.40465e+06	0.937049	-0.0938028	0.743275	0.666667	0.363128	-
Com_5943_pos	PC (18:3e/24:4)	C50 H88 N O7 P	845.628	13.543	Partial match	Full match	3.18141e+06	3.33125e+06	3.90953e+06	4.16505e+06	6.3624e+06	3.11275e+06	0.764079	-0.388206	0.385863	0.666667	0.984884	PC
Com_5964_pos	PC (20:1/20:2)	C48 H90 N O8 P	839.631	13.558	No results	Invalid mass	1.63487e+06	2.71796e+06	4.96606e+06	5.40945e+06	4.04597e+06	5.15972e+06	0.637619	-0.649233	0.227355	0.888889	1.57768	PC
Com_5980_pos	asialo-GM2 ganglioside	C56 H104 N2 O18	1092.73	11.958	Full match	No results	6.51479e+06	5.12267e+06	5.31994e+06	5.42308e+06	6.49861e+06	5.50089e+06	0.9733	-0.039044	0.772928	0.666667	0.158148	-
Com_5984_pos	gibberellin A12	C20 H28 O4	332.199	2.12	Full match	No results	6.64121e+06	4.6372e+06	4.41096e+06	3.59756e+06	4.18163e+06	3.84569e+06	1.34964	0.43257	0.147672	1	1.41473	-
Com_5985_pos	Nutriacholic acid	C24 H38 O4	390.277	11.106	Full match	No results	4.5472e+06	3.29766e+06	2.1444e+06	3.36467e+06	4.47958e+06	3.41465e+06	0.887233	-0.172616	0.559878	0.666667	0.506113	-
Com_5986_pos	LPC 22:6	C30 H50 N O7 P	567.334	1.979	Partial match	Full match	6.63736e+06	4.52649e+06	4.17384e+06	3.14623e+06	2.81609e+06	3.4485e+06	1.62979	0.704689	0.0652357	1	2.0349	PC
Com_5994_pos	1,2-di-[(9Z,12Z,15Z)-octadecatrienoyl]-sn-glycero-3-phosphocholine	C44 H76 N O8 P	777.529	10.925	Full match	No results	4.19066e+06	3.99798e+06	4.39214e+06	3.75984e+06	5.86323e+06	4.22357e+06	0.908579	-0.138316	0.617882	0.555556	0.421105	PC
Com_5998_pos	Cer-NDS (d18:0/22:1)	C40 H79 N O3	589.581	14.116	No results	Invalid mass	4.90777e+06	3.17439e+06	3.69073e+06	5.12665e+06	5.29772e+06	3.18285e+06	0.865195	-0.208903	0.5519	0.777778	0.892303	Cer
Com_59_pos	PC (18:2e/13:0)	C39 H76 N O7 P	701.536	11.047	Partial match	Full match	7.48903e+09	8.09372e+09	8.27926e+09	1.02057e+10	1.01934e+10	7.62985e+09	0.851333	-0.232204	0.250843	0.777778	1.27588	PC
Com_600_pos	1-Stearoyl-2-oleoyl-sn-glycerol	C39 H74 O5	622.555	15.118	Full match	No results	3.78912e+08	3.64958e+08	3.42446e+08	5.65425e+08	5.00614e+08	3.88384e+08	0.746905	-0.421002	0.118193	1	1.49259	-
Com_6032_pos	Propyl (2Z)-3-(2-furyl)acrylate	C10 H12 O3	180.079	7.356	Full match	No results	6.34797e+06	3.08444e+06	2.19354e+06	1.64815e+06	1.85488e+06	2.85934e+06	1.8273	0.869713	0.230408	0.888889	1.02735	-
Com_6033_pos	PC (20:1/21:2)	C49 H92 N O8 P	853.658	14.137	Partial match	Full match	6.2379e+06	5.1601e+06	4.50349e+06	5.01068e+06	5.11764e+06	2.99867e+06	1.21136	0.276626	0.36368	0.777778	1.22136	PC
Com_6038_pos	PC (17:0/18:2)	C43 H82 N O8 P	771.573	11.554	No results	Invalid mass	5.01549e+06	3.47881e+06	5.15277e+06	5.56995e+06	5.56589e+06	6.18763e+06	0.787779	-0.344136	0.177457	1	1.34057	PC
Com_6049_pos	DAG (17:1/18:1)	C38 H70 O5	623.55	13.858	No results	Invalid mass	2.35159e+06	2.58468e+06	3.78208e+06	7.08577e+06	2.35665e+06	4.07566e+06	0.64494	-0.632764	0.381454	0.777778	0.950332	DAG
Com_6059_pos	PC (18:1e/17:0)	C43 H86 N O7 P	759.616	14.621	Partial match	Full match	4.93467e+06	3.46945e+06	3.86176e+06	6.31462e+06	5.58321e+06	3.747e+06	0.784021	-0.351035	0.298349	0.777778	1.16424	PC
Com_6065_pos	FZ7700000	C27 H44 O	384.34	7.727	Full match	No results	4.62502e+06	2.71445e+06	4.26365e+06	4.29975e+06	5.19065e+06	3.36189e+06	0.902805	-0.147514	0.619133	0.666667	0.521255	-
Com_607_pos	Sphinganine (d17:0)	C17 H37 N O2	287.283	1.425	Full match	No results	4.53673e+08	3.4159e+08	3.83968e+08	5.8822e+08	4.41335e+08	3.41985e+08	0.859785	-0.217951	0.505367	0.666667	0.739088	-
Com_6084_pos	ACar 17:1	C24 H46 N O4	411.336	2.377	No match	Invalid mass	6.37865e+06	4.62827e+06	4.09682e+06	3.14548e+06	3.96034e+06	2.5853e+06	1.55851	0.64017	0.0713548	1	2.13907	ACar
Com_6091_pos	Ceramide (d18:1/26:1(17Z))	C44 H85 N O3	675.653	15.472	Full match	No results	4.09751e+06	4.49197e+06	4.20638e+06	4.73054e+06	5.06145e+06	4.25482e+06	0.910945	-0.134565	0.207162	0.888889	0.768332	-
Com_6109_pos	palmitoleoyl ethanolamide	C18 H35 N O2	297.267	1.569	Full match	No results	5.24772e+06	4.67649e+06	5.1821e+06	6.90387e+06	5.17106e+06	4.94923e+06	0.887345	-0.172432	0.408251	0.444444	0.721744	-
Com_6144_pos	PC (18:3/20:5)	C46 H76 N O8 P	801.531	10.085	Partial match	Full match	5.6389e+06	4.09581e+06	4.29228e+06	3.10686e+06	5.3673e+06	1.03619e+06	1.47492	0.560635	0.351397	0.777778	1.25788	PC
Com_6146_pos	(2R)-2-Hydroxy-3-(icosyloxy)propyl 2-(trimethylammonio)ethyl phosphate	C28 H60 N O6 P	537.417	8.027	Full match	No results	6.22513e+06	5.09647e+06	5.58228e+06	4.5515e+06	5.21918e+06	4.42799e+06	1.19052	0.251598	0.0882071	0.888889	1.76006	-
Com_6169_pos	Ceramide (d18:1/24:0)	C42 H83 N O3	649.639	13.856	Full match	No results	3.55414e+06	4.46215e+06	3.62569e+06	6.74523e+06	4.95134e+06	4.44206e+06	0.721373	-0.471182	0.111077	0.888889	1.88018	-
Com_6174_pos	Decaprenol phosphate	C50 H83 O4 P	778.606	15.413	Full match	No results	5.65564e+06	5.65989e+06	4.3075e+06	4.37461e+06	5.31619e+06	3.40364e+06	1.1931	0.25472	0.313035	0.777778	1.09081	-
Com_6185_pos	PC (26:2/26:4)	C60 H108 N O8 P	1001.78	16.194	No results	Full match	4.11346e+06	5.63758e+06	4.57533e+06	4.04956e+06	3.26192e+06	4.61268e+06	1.20146	0.264787	0.249107	0.777778	0.551879	PC
Com_6192_pos	2-[(5Z,8Z,11Z)-icosatrienoyl]-sn-glycero-3-phosphoethanolamine	C25 H46 N O7 P	503.3	5.412	Full match	No results	3.13773e+06	5.62507e+06	6.20096e+06	5.03128e+06	6.34152e+06	4.8506e+06	0.922356	-0.116604	0.653039	0.444444	0.704405	PE
Com_6201_pos	(-)-Erythromycin	C37 H67 N O13	733.465	11.424	Full match	No results	5.80053e+06	4.17201e+06	5.14645e+06	6.30293e+06	6.64666e+06	4.20356e+06	0.881412	-0.182111	0.547877	0.777778	0.598239	-
Com_6223_pos	2-arachidonyl-sn-glycero-3-phosphoethanolamine	C25 H44 N O7 P	501.284	3.166	Full match	No results	6.03492e+06	4.19016e+06	5.71861e+06	3.74125e+06	5.27632e+06	4.61675e+06	1.16938	0.225743	0.367931	0.777778	0.999089	PE
Com_6234_pos	PC (22:4e/24:1)	C54 H100 N O7 P	905.731	15.965	No results	Invalid mass	6.02214e+06	1.94336e+06	2.66617e+06	3.69305e+06	1.89243e+06	1.47564e+06	1.50566	0.5904	0.445113	0.777778	1.12803	PC
Com_6236_pos	PC (21:1/22:6)	C51 H88 N O8 P	873.621	15.982	No results	Full match	6.01954e+06	4.25757e+06	4.5121e+06	4.51529e+06	4.67845e+06	3.01008e+06	1.21185	0.277212	0.328296	0.444444	0.626146	PC
Com_6252_pos	PC (21:2/20:3)	C49 H88 N O8 P	849.625	14.681	Partial match	Full match	5.6047e+06	4.23881e+06	3.33448e+06	2.44114e+06	4.04601e+06	2.69956e+06	1.43446	0.520509	0.167165	0.888889	0.982614	PC
Com_6258_pos	BMP (18:1/18:1)	C42 H79 O10 P	791.583	10.907	No match	Invalid mass	4.0671e+06	5.50521e+06	3.83993e+06	4.9984e+06	5.80905e+06	4.09867e+06	0.89978	-0.152355	0.511996	0.777778	0.735595	BMP
Com_625_pos	PE (18:0/20:3)	C43 H80 N O8 P	769.563	13.305	Partial match	Full match	5.14275e+08	3.68044e+08	3.51859e+08	3.91958e+08	4.12985e+08	2.90024e+08	1.12714	0.172663	0.513568	0.444444	0.884878	PE
Com_6260_pos	N-(3,4-Dimethoxybenzyl)hexadecanamide	C25 H43 N O3	405.323	7.167	Full match	No results	5.96525e+06	5.17876e+06	4.96045e+06	5.5177e+06	6.26418e+06	733246	1.2868	0.363787	0.479215	0.555556	1.12239	-
Com_6278_pos	PC (22:2/22:3)	C52 H94 N O8 P	891.669	14.564	Partial match	Full match	4.02446e+06	5.47092e+06	2.39967e+06	4.90708e+06	4.47799e+06	2.9478e+06	0.9645	-0.0521472	0.826403	0.555556	0.347967	PC
Com_6288_pos	PC (14:0e/13:1)	C35 H70 N O7 P	647.49	8.953	Partial match	Full match	5.89885e+06	3.84309e+06	3.34281e+06	4.91928e+06	5.42392e+06	4.45301e+06	0.884331	-0.177342	0.478841	0.666667	0.457095	PC
Com_6289_pos	(9E)-N-(2-Hydroxyethyl)-9-octadecenamide	C20 H39 N O2	325.299	4.761	Full match	No results	5.89867e+06	4.56228e+06	2.42846e+06	5.10813e+06	6.04842e+06	3.78148e+06	0.862859	-0.212804	0.561088	0.666667	0.865944	-
Com_6290_pos	PC (16:1e/26:1)	C50 H98 N O7 P	855.708	16.282	Partial match	Full match	5.89809e+06	5.38985e+06	2.9247e+06	3.45882e+06	3.81954e+06	1.27916e+06	1.66083	0.731909	0.252988	0.777778	1.62349	PC
Com_62_pos	PC (18:1/22:5)	C48 H84 N O8 P	755.577	11.386	No results	Invalid mass	9.24504e+09	8.57495e+09	6.76742e+09	8.18411e+09	5.62943e+09	6.11716e+09	1.23364	0.302927	0.22133	0.888889	1.15204	PC
Com_630_pos	HexCer-NS (d18:1/23:0)	C47 H91 N O8	797.676	15.134	Partial match	Full match	2.44853e+08	3.63091e+08	2.47777e+08	3.17183e+08	5.49712e+08	2.38884e+08	0.773863	-0.369849	0.498171	0.555556	0.79014	HexCer
Com_6310_pos	PC (20:5e/16:2)	C44 H76 N O7 P	761.537	10.012	No results	Full match	4.4227e+06	4.23835e+06	3.2774e+06	3.48421e+06	4.82607e+06	3.38093e+06	1.02115	0.0301902	0.869673	0.444444	0.209956	PC
Com_6313_pos	PC (20:3/20:4)	C48 H82 N O8 P	831.578	10.353	Partial match	Full match	5.82733e+06	4.88375e+06	4.84731e+06	3.34137e+06	4.22845e+06	2.78115e+06	1.50309	0.587927	0.0553497	1	1.88693	PC
Com_6319_pos	1,1'-dilinoleyl 2,2'-dilysocardiolipin	C45 H82 O15 P2	924.512	11.745	Full match	No results	3.14064e+06	2.04092e+06	5.1881e+06	5.84496e+06	4.68011e+06	3.60771e+06	0.733731	-0.446676	0.318091	0.777778	1.45246	-
Com_6330_pos	CHOLESTERYL EICOSAPENTAENOATE	C47 H74 O2	670.567	18.263	Full match	No results	1.26456e+06	3.74414e+06	2.05589e+06	1.05442e+06	1.08855e+06	5.38699e+06	0.938198	-0.0920357	0.822889	0.666667	0.244101	-
Com_6332_pos	Solanidine	C27 H43 N O	397.335	16.464	Full match	No results	3.37186e+06	4.61142e+06	3.80481e+06	2.7896e+06	2.57766e+06	5.50135e+06	1.0846	0.117161	0.643729	0.666667	0.378719	-
Com_6349_pos	C22 Phytoceramide (t18:0/22:0)	C40 H81 N O4	639.618	14.967	Full match	No results	2.50619e+06	2.80597e+06	1.84779e+06	2.92639e+06	5.73077e+06	1.97433e+06	0.673467	-0.570322	0.429605	0.777778	1.03009	-
Com_634_pos	PC (19:0/19:1)	C46 H90 N O8 P	815.64	14.469	Partial match	Full match	4.0676e+08	4.59911e+08	4.66248e+08	5.46328e+08	5.03426e+08	3.96887e+08	0.921389	-0.118118	0.53209	0.666667	0.613984	PC
Com_635_pos	TAG (16:0-18:1-18:2)	C55 H100 O6	878.733	17.449	No match	Invalid mass	3.50341e+08	4.102e+08	4.56319e+08	1.77609e+08	3.08839e+08	4.70116e+08	1.27212	0.34723	0.385959	0.666667	1.06933	TAG
Com_637_pos	SM (d27:3/15:1)	C47 H89 N2 O6 P	808.647	12.909	No results	Full match	4.90621e+08	3.74189e+08	3.40126e+08	2.61851e+08	3.48874e+08	2.57446e+08	1.3879	0.472906	0.0927584	0.888889	1.71465	SM
Com_6380_pos	N-eicosanoyl-4-hydroxysphinganine	C38 H77 N O4	611.585	10.609	Full match	No results	1.60441e+06	5.2377e+06	2.57552e+06	3.90436e+06	1.19775e+06	1.14063e+06	1.50857	0.593183	0.428608	0.777778	0.906695	-
Com_6388_pos	Cer-NS (d17:1/24:0)	C41 H81 N O3	635.623	15.398	Partial match	Full match	974488	2.53515e+06	2.13131e+06	5.35892e+06	6.19539e+06	3.46563e+06	0.375564	-1.41287	0.0517262	1	2.08948	Cer
Com_63_pos	PC (18:1/20:1)	C46 H88 N O8 P	813.625	13.59	Partial match	Full match	7.78081e+09	5.72003e+09	7.64127e+09	7.55679e+09	7.82243e+09	5.99955e+09	0.98893	-0.0160595	0.919652	0.444444	0.238688	PC
Com_6429_pos	SM (d16:0/14:1)	C35 H71 N2 O6 P	646.506	8.514	Partial match	Full match	5.55603e+06	4.63394e+06	4.4665e+06	4.0691e+06	4.36086e+06	3.23602e+06	1.25634	0.329232	0.1145	1	1.503	SM
Com_6436_pos	(2R)-1-(Hexadecyloxy)-3-(phosphonooxy)-2-propanyl (11Z)-11-docosenoate	C41 H81 O7 P	716.575	10.602	Full match	No results	4.8089e+06	3.41403e+06	3.71706e+06	3.62685e+06	4.88929e+06	3.84903e+06	0.965614	-0.0504811	0.799884	0.666667	0.377809	-
Com_6447_pos	7,8-Diaminononanoic acid	C9 H20 N2 O2	188.153	0.93	Full match	No results	5.20052e+06	2.84987e+06	2.64237e+06	2.53001e+06	3.29548e+06	2.16073e+06	1.3389	0.421048	0.367606	0.777778	0.747205	-
Com_644_pos	TAG (18:0-18:0-18:1)	C57 H108 O6	905.843	18.134	No results	Invalid mass	2.09595e+08	4.24459e+08	3.41304e+08	2.77067e+08	2.41703e+08	4.55602e+08	1.00101	0.00145982	0.995757	0.444444	0.194997	TAG
Com_6455_pos	1-hexadecyl-2-octadecanoyl-sn-glycero-3-phosphocholine	C42 H86 N O7 P	747.616	15.21	Full match	No results	4.17439e+06	2.71771e+06	5.95697e+06	4.43378e+06	4.9647e+06	1.86197e+06	1.14108	0.1904	0.688511	0.444444	0.52369	PC
Com_6457_pos	TAG (18:0-18:0-22:6)	C61 H106 O6	951.823	17.891	No results	Invalid mass	1.295e+06	3.25372e+06	2.8105e+06	998838	703450	4.83289e+06	1.12609	0.171325	0.573484	0.666667	0.445667	TAG
Com_6464_pos	PC (14:1e/16:1)	C38 H74 N O7 P	687.519	10.927	Partial match	Full match	5.23549e+06	5.04864e+06	4.62544e+06	4.81487e+06	5.42636e+06	4.54385e+06	1.00842	0.012097	0.886332	0.555556	0.289537	PC
Com_6469_pos	Humulene	C15 H24	204.188	18.652	Full match	No results	1.54007e+06	3.48105e+06	2.80351e+06	1.41749e+06	1.5766e+06	5.1979e+06	0.955155	-0.0661931	0.869385	0.555556	0.234924	-
Com_6470_pos	PC (16:2e/26:2)	C50 H94 N O7 P	851.683	15.444	No results	Invalid mass	3.84014e+06	2.57678e+06	3.16907e+06	3.21476e+06	4.15058e+06	2.15625e+06	1.00676	0.00972337	0.904916	0.555556	0.281003	PC
Com_6478_pos	PC (14:0e/18:5)	C40 H72 N O7 P	709.507	8.83	No results	Full match	5.45155e+06	4.37525e+06	4.68675e+06	4.18503e+06	4.44899e+06	3.26554e+06	1.21967	0.286493	0.160676	0.888889	1.31531	PC
Com_647_pos	PC (18:2e/17:0)	C43 H84 N O7 P	757.599	13.416	Partial match	Full match	4.7415e+08	3.41997e+08	3.00531e+08	4.18928e+08	3.11966e+08	2.31353e+08	1.16049	0.214734	0.509011	0.666667	0.80461	PC
Com_6487_pos	TAG (18:1-22:5-22:5)	C65 H104 O6	997.81	16.893	No results	Invalid mass	2.17733e+06	2.37204e+06	1.84499e+06	884881	996536	2.86607e+06	1.34689	0.429636	0.357731	0.666667	0.711434	TAG
Com_648_pos	PC (17:1/17:2)	C42 H78 N O8 P	755.547	12.816	Partial match	Full match	3.47134e+08	2.09385e+08	2.82424e+08	3.2399e+08	3.68297e+08	2.93947e+08	0.850653	-0.233358	0.353579	0.777778	1.10522	PC
Com_6492_pos	1-O-palmitoyl-2-O-(9-oxononanoyl)-sn-glycero-3-phosphocholine	C33 H64 N O9 P	649.433	5.024	Full match	No results	3.82798e+06	2.61519e+06	2.62614e+06	4.90386e+06	4.66185e+06	5.1521e+06	0.616213	-0.6985	0.0520344	1	2.39078	PC
Com_6494_pos	SM (d26:3/12:1)	C43 H81 N2 O6 P	752.584	10.564	No results	Full match	3.3758e+06	2.66123e+06	2.51641e+06	2.13982e+06	2.02527e+06	2.06004e+06	1.37402	0.458401	0.0708135	1	0.861749	SM
Com_649_pos	PC (16:1e/20:2)	C44 H84 N O7 P	769.59	12.087	No results	Invalid mass	4.71087e+08	3.38531e+08	2.86391e+08	2.81078e+08	3.89513e+08	2.95894e+08	1.13402	0.181441	0.558877	0.666667	0.798009	PC
Com_650_pos	PC (22:6e/18:0)	C48 H86 N O7 P	819.615	13.233	Partial match	Full match	4.70537e+08	3.06601e+08	3.51217e+08	4.36493e+08	4.40407e+08	3.22363e+08	0.940874	-0.0879272	0.702078	0.555556	0.538016	PC
Com_6527_pos	persin	C23 H40 O4	380.293	14.798	Full match	No results	3.03595e+06	2.73111e+06	2.74129e+06	1.59926e+06	1.76428e+06	3.35889e+06	1.26566	0.339895	0.33638	0.666667	0.961944	FA
Com_6535_pos	PC (20:5e/22:5)	C50 H82 N O7 P	839.57	13.929	No match	Invalid mass	2.1019e+06	3.56891e+06	3.57807e+06	3.99513e+06	4.16462e+06	3.36375e+06	0.80261	-0.317229	0.299496	0.777778	1.20238	PC
Com_6539_pos	LPC 14:0	C22 H46 N O7 P	467.302	1.906	Partial match	Full match	4.19604e+06	3.26847e+06	3.46019e+06	4.17256e+06	5.83557e+06	4.1083e+06	0.7739	-0.369782	0.155194	0.777778	1.46727	PC
Com_653_pos	1-oleoyl-2-arachidonoyl-sn-glycero-3-phospho-1D-myo-inositol	C47 H81 O13 P	884.539	11.614	Full match	No results	2.80561e+08	2.6246e+08	3.62958e+08	4.40372e+08	5.11638e+08	3.84818e+08	0.677708	-0.561264	0.0396643	1	1.82901	-
Com_6549_pos	SM (d15:2/32:1)	C52 H101 N2 O6 P	880.754	16.049	No match	Invalid mass	2.8197e+06	3.99461e+06	3.00406e+06	3.30884e+06	2.26118e+06	5.05781e+06	0.923836	-0.114291	0.893988	0.555556	0.2142	SM
Com_6551_pos	1,1',2,2',7',8'-Hexahydro-psi,psi-carotene-1,1'-diol	C40 H62 O2	574.472	7.14	Invalid mass	No results	5.31693e+06	4.82334e+06	4.53086e+06	2.87133e+06	4.51766e+06	3.29657e+06	1.37299	0.45732	0.118975	1	1.38714	-
Com_6560_pos	(3beta,24R)-Ergost-5-en-3-yl 6-O-icosanoyl-beta-D-glucopyranoside	C54 H96 O7	856.714	16.362	Full match	No results	3.74121e+06	4.89006e+06	2.9254e+06	2.39904e+06	2.89763e+06	1.66019e+06	1.66119	0.732216	0.0821125	1	1.82762	-
Com_6566_pos	LPC 20:1	C28 H56 N O7 P	549.381	5.336	Partial match	Full match	5.28683e+06	4.56754e+06	4.99513e+06	3.9295e+06	5.43337e+06	4.18103e+06	1.0964	0.132772	0.428086	0.666667	0.987263	PC
Com_657_pos	(9Z,11R,12Z,15Z)-11-(Stearoyloxy)-9,12,15-octadecatrienoic acid	C36 H64 O4	560.481	17.173	Full match	No results	1.2182e+08	1.02535e+07	2.61148e+08	1.00856e+08	1.26455e+08	4.41235e+08	0.588174	-0.765685	0.447236	0.666667	0.886852	-
Com_658_pos	Cer-NS (d18:1/18:0)	C36 H71 N O3	565.544	13.578	Partial match	Full match	3.09509e+08	2.72631e+08	3.12647e+08	4.6635e+08	4.41787e+08	3.70295e+08	0.69991	-0.514759	0.0181585	1	1.91982	Cer
Com_6611_pos	Stearoyl glutamic acid	C23 H43 N O5	413.315	1.55	Full match	No results	5.19417e+06	3.62304e+06	3.43082e+06	3.81054e+06	4.02378e+06	3.43438e+06	1.08691	0.120229	0.662739	0.555556	0.473224	-
Com_6613_pos	SM (d16:0/16:1)	C37 H75 N2 O6 P	674.537	9.503	Partial match	Full match	5.18459e+06	3.28833e+06	3.32075e+06	2.98654e+06	3.18797e+06	1.38644e+06	1.55981	0.641373	0.207375	1	1.55892	SM
Com_6622_pos	PC (14:0/14:1)	C36 H70 N O8 P	675.485	10.78	Partial match	Full match	5.1574e+06	3.43188e+06	1.64167e+06	4.06734e+06	3.72871e+06	2.09124e+06	1.03476	0.0492943	0.945261	0.555556	0.43537	PC
Com_6628_pos	beta-D-glucosyl-(1<->1')-N-eicosanoylsphinganine	C44 H87 N O8	757.645	14.202	Full match	No results	4.38716e+06	2.08669e+06	3.59542e+06	5.34826e+06	5.1278e+06	3.11358e+06	0.740952	-0.432548	0.326172	0.777778	1.08081	-
Com_6634_pos	LPC 24:0	C32 H66 N O7 P	607.459	10.171	Partial match	Full match	5.13316e+06	4.30123e+06	3.66375e+06	3.79089e+06	4.10589e+06	3.11434e+06	1.18954	0.250402	0.253225	0.777778	1.35669	PC
Com_663_pos	PC (16:2e/24:4)	C48 H86 N O7 P	819.615	13.081	Partial match	Full match	4.40888e+08	3.16361e+08	3.43876e+08	4.19616e+08	3.43748e+08	2.8787e+08	1.04746	0.0668929	0.761128	0.666667	0.323459	PC
Com_664_pos	PC (18:1/17:2)	C43 H80 N O8 P	769.568	13.131	No results	Invalid mass	4.56144e+08	3.27858e+08	3.81852e+08	4.16117e+08	3.5621e+08	3.53015e+08	1.036	0.0510236	0.806383	0.555556	0.210151	PC
Com_6660_pos	TAG (16:1-18:1-20:5)	C57 H96 O6	876.722	16.673	Partial match	Full match	1.81059e+06	2.48204e+06	2.19143e+06	1.50268e+06	1.19866e+06	3.97528e+06	0.971158	-0.042222	0.802981	0.666667	0.262013	TAG
Com_6667_pos	N-[(2S,3R)-1,3-Dihydroxy-2-octadecanyl]pentadecanamide	C33 H67 N O3	525.513	12.079	Full match	No results	4.01296e+06	2.71902e+06	2.47372e+06	4.498e+06	2.57698e+06	3.62848e+06	0.860068	-0.217477	0.537972	0.666667	0.636615	-
Com_6680_pos	Cer-NDS (d18:0/20:0)	C38 H77 N O3	595.592	14.201	Partial match	Full match	4.49183e+06	2.30807e+06	3.59801e+06	3.28906e+06	4.3776e+06	2.40574e+06	1.03232	0.0458872	0.929268	0.555556	0.353093	Cer
Com_672_pos	TAG (14:0-14:0-18:1)	C49 H92 O6	793.717	17.058	No results	Invalid mass	1.52679e+08	2.71205e+08	2.36929e+08	1.17452e+08	1.10925e+08	4.26193e+08	1.00954	0.0136946	0.718578	0.666667	0.357672	TAG
Com_673_pos	PC (16:0e/12:0)	C36 H74 N O7 P	663.52	10.584	Partial match	Full match	4.4754e+08	3.57885e+08	3.34184e+08	3.34721e+08	3.87441e+08	2.8989e+08	1.12604	0.171257	0.387796	0.666667	0.904067	PC
Com_6746_pos	PC (19:2/22:6)	C49 H82 N O8 P	843.572	14.616	No results	Invalid mass	3.24525e+06	2.54517e+06	3.49994e+06	5.36976e+06	4.33541e+06	4.23721e+06	0.66634	-0.58567	0.031086	1	1.5245	PC
Com_674_pos	Acetylcarnitine	C9 H17 N O4	203.116	0.923	Full match	No results	4.28496e+08	2.56677e+08	3.15346e+08	2.75777e+08	3.35892e+08	3.51641e+08	1.03863	0.0546755	0.908084	0.555556	0.144948	-
Com_6752_pos	PC (17:0/17:1)	C42 H82 N O8 P	759.58	0.031	Partial match	Full match	1.60148e+06	1.50289e+06	3.37578e+06	3.62066e+06	3.24713e+06	4.21936e+06	0.584474	-0.77479	0.137072	0.888889	1.8591	PC
Com_676_pos	PC (18:2e/18:1)	C44 H84 N O7 P	769.598	12.265	Partial match	Full match	4.41489e+08	2.26971e+08	3.09542e+08	3.29031e+08	3.84862e+08	2.66807e+08	0.997248	-0.00397586	0.904655	0.555556	0.400551	PC
Com_677_pos	TAG (16:0-18:1-20:1)	C57 H106 O6	908.783	17.537	No match	Invalid mass	1.12042e+08	2.11196e+08	2.61576e+08	1.00309e+08	1.07174e+08	4.19195e+08	0.933197	-0.0997467	0.85448	0.666667	0.256589	TAG
Com_6787_pos	(27S,29R)-27,29-Dihydroxy-3-oxotriacontyl alpha-D-glucopyranoside	C36 H70 O9	646.501	10.541	Full match	No results	3.59959e+06	2.1049e+06	3.1456e+06	4.60998e+06	2.93107e+06	2.64501e+06	0.868843	-0.202833	0.59594	0.444444	0.437847	-
Com_6789_pos	lysophosphatidylserine	C24 H48 N O9 P	525.308	4.235	Full match	No results	4.80816e+06	4.0241e+06	3.81512e+06	3.97112e+06	4.53753e+06	3.69992e+06	1.03594	0.0509446	0.731357	0.666667	0.491764	-
Com_67_pos	SM (d27:1/13:0)	C45 H91 N2 O6 P	786.663	14.637	Partial match	Full match	8.40255e+09	7.30183e+09	6.25855e+09	6.82654e+09	5.61991e+09	4.03281e+09	1.33276	0.414418	0.179409	0.888889	1.73386	SM
Com_6800_pos	N-[(2S,3S,4R)-1,3,4-Trihydroxy-2-octadecanyl]pentadecanamide	C33 H67 N O4	541.508	10.788	Full match	No results	1.41894e+06	1.74444e+06	2.14312e+06	5.23297e+06	1.66463e+06	4.39272e+06	0.470005	-1.08925	0.198338	0.777778	1.374	-
Com_6808_pos	SM (d14:2/22:2)	C41 H77 N2 O6 P	724.553	9.743	No results	Full match	3.84022e+06	2.54067e+06	1.56174e+06	1.60439e+06	2.46108e+06	1.08288e+06	1.54276	0.625511	0.295531	0.777778	0.957107	SM
Com_6815_pos	(2R)-1-(Hexadecyloxy)-3-(phosphonooxy)-2-propanyl palmitate	C35 H71 O7 P	634.494	15.117	Full match	No results	3.12561e+06	2.51126e+06	2.27838e+06	5.19057e+06	5.0371e+06	3.34218e+06	0.583297	-0.777698	0.0436422	1	1.86411	-
Com_6857_pos	N-[(2S,3R,4E,14Z)-1,3-Dihydroxy-4,14-octadecadien-2-yl]pentacosanamide	C43 H83 N O3	661.639	15.786	Full match	No results	3.25822e+06	3.038e+06	4.63538e+06	5.09617e+06	4.23789e+06	3.24916e+06	0.868744	-0.202997	0.486255	0.666667	0.666676	-
Com_6917_pos	PC (16:2/18:5)	C42 H70 N O8 P	747.48	12.044	Not the top hit	Full match	4.56399e+06	2.59466e+06	2.55118e+06	3.22466e+06	3.24215e+06	2.644e+06	1.06575	0.091866	0.894782	0.666667	0.304453	PC
Com_6919_pos	N-Palmitoyl-L-glutamine	C21 H40 N2 O4	384.299	2.755	Full match	No results	3.78238e+06	2.7453e+06	2.90169e+06	3.91714e+06	4.06921e+06	3.19152e+06	0.843574	-0.245414	0.23777	0.888889	0.884959	-
Com_6920_pos	PC (14:0e/15:1)	C37 H74 N O7 P	675.517	10.077	Partial match	Full match	4.25079e+06	3.89816e+06	4.29057e+06	4.08996e+06	4.99144e+06	2.43338e+06	1.08031	0.111444	0.634241	0.555556	0.763627	PC
Com_6959_pos	PC (15:1/15:1)	C38 H72 N O8 P	701.501	10.895	Partial match	Full match	4.47982e+06	2.78965e+06	3.7953e+06	3.40197e+06	3.30538e+06	2.80212e+06	1.16355	0.218535	0.439991	0.666667	0.800457	PC
Com_6965_pos	C26 Sphingomyelin (d18:1/26:0)	C49 H99 N2 O6 P	842.727	15.492	Full match	No results	4.2797e+06	4.12265e+06	2.95432e+06	2.95385e+06	2.83839e+06	1.86196e+06	1.48371	0.569214	0.103844	1	1.73776	-
Com_6983_pos	1-stearoyl-2-arachidonoyl-sn-glycero-3-phosphoethanolamine	C43 H78 N O8 P	767.547	10.937	Full match	No results	4.06852e+06	3.77643e+06	4.07056e+06	3.29399e+06	4.15359e+06	3.16868e+06	1.12238	0.166564	0.282671	0.666667	0.65993	PE
Com_699_pos	1,2-dioleoyl-sn-glycero-3-phospho-(1'-sn-glycerol)	C42 H79 O10 P	774.539	11.858	Full match	No results	4.12775e+08	3.55635e+08	3.14443e+08	3.10061e+08	4.03588e+08	2.80043e+08	1.08973	0.123965	0.53522	0.777778	0.794986	PG
Com_69_pos	PC (14:0e/18:0)	C40 H82 N O7 P	719.584	13.212	Partial match	Full match	7.49499e+09	5.64984e+09	5.22771e+09	8.25947e+09	7.75726e+09	5.53717e+09	0.8524	-0.230398	0.3968	0.777778	0.803497	PC
Com_7003_pos	Cholest-5-en-3-ol (3Î²)-, 3-(7,10,13,16-docosatetraenoate)	C49 H80 O2	700.615	19.106	Full match	No results	637625	2.39028e+06	2.01049e+06	730195	712616	4.16277e+06	0.898818	-0.1539	0.880431	0.444444	0.300385	-
Com_7004_pos	PC (18:3e/22:6)	C48 H80 N O7 P	813.568	10.61	Partial match	Full match	3.34227e+06	1.94752e+06	2.53927e+06	2.98377e+06	2.45908e+06	1.03544e+06	1.20851	0.27323	0.526668	0.666667	0.717911	PC
Com_7013_pos	(9Z,11R,12Z,15Z)-11-(Pentadecanoyloxy)-9,12,15-octadecatrienoic acid	C33 H58 O4	518.434	16.729	Full match	No results	1.59339e+06	2.34366e+06	2.72584e+06	1.07308e+06	1.48801e+06	4.15126e+06	0.99263	-0.0106728	0.768433	0.666667	0.34757	-
Com_702_pos	PC (14:0/14:0)	C36 H72 N O8 P	677.5	9.79	Partial match	Full match	4.09648e+08	2.9195e+08	2.97089e+08	3.68385e+08	4.12401e+08	2.88008e+08	0.934404	-0.0978809	0.673343	0.555556	0.615133	PC
Com_7030_pos	C14-Dihydroceramide	C32 H65 N O3	511.498	11.437	Full match	No results	3.23177e+06	2.73503e+06	3.41751e+06	3.79016e+06	3.50783e+06	3.50505e+06	0.868674	-0.203113	0.15193	1	0.777641	-
Com_7053_pos	ACar 12:0	C19 H38 N O4	343.272	1.33	No match	Invalid mass	4.28902e+06	3.37498e+06	3.76442e+06	3.50363e+06	4.11161e+06	2.88542e+06	1.08835	0.122144	0.511033	0.666667	0.681634	ACar
Com_7061_pos	PC (16:1/16:1)	C40 H76 N O8 P	729.528	9.911	Partial match	Full match	3.40673e+06	1.76726e+06	4.637e+06	2.61475e+06	1.15513e+06	2.19681e+06	1.64429	0.717469	0.27466	0.777778	1.32892	PC
Com_706_pos	CL (14:0-18:0-16:1-18:0)	C75 H144 O17 P2	1396.02	17.116	No results	Invalid mass	3.67907e+08	2.80818e+08	2.45264e+08	2.01881e+08	3.46104e+08	2.05362e+08	1.18669	0.246943	0.430946	0.777778	0.731441	CL
Com_7096_pos	N-[(5Z,8Z,11Z,13E,15S)-15-Hydroxy-5,8,11,13-icosatetraenoyl]glycine	C22 H35 N O4	377.257	2.12	Full match	No results	4.19613e+06	2.78913e+06	2.83852e+06	2.02981e+06	2.28666e+06	2.56361e+06	1.42786	0.513852	0.107059	1	1.45791	-
Com_709_pos	PE (18:2/18:2)	C41 H74 N O8 P	739.514	12.65	Partial match	Full match	3.3552e+08	3.14456e+08	3.01032e+08	4.36853e+08	4.20933e+08	2.74278e+08	0.840066	-0.251426	0.411329	0.666667	1.0589	PE
Com_7106_pos	SM (d15:2/22:2)	C42 H79 N2 O6 P	738.575	12.279	No results	Invalid mass	2.38097e+06	2.21197e+06	2.58188e+06	1.78877e+06	4.56961e+06	1.74205e+06	0.885734	-0.175054	0.965938	0.666667	0.274715	SM
Com_7121_pos	1-(1Z-hexadecenyl)-2-linoleoyl-sn-glycero-3-phosphoethanolamine	C39 H74 N O7 P	699.518	13.451	Full match	No results	3.55243e+06	1.70496e+06	2.71329e+06	3.45204e+06	3.02013e+06	3.81146e+06	0.775084	-0.367576	0.301954	0.777778	1.27105	PE
Com_7126_pos	DG(14:0/18:3(9Z,12Z,15Z)/0:0)	C35 H62 O5	562.457	13.267	Full match	No results	2.25362e+06	1.34527e+06	1.69133e+06	4.54221e+06	3.76678e+06	2.97531e+06	0.468813	-1.09292	0.0178827	1	2.15942	DAG
Com_7128_pos	PC (18:3e/21:1)	C47 H88 N O7 P	809.633	13.89	Partial match	Full match	4.14194e+06	2.45611e+06	3.45873e+06	3.52099e+06	3.95371e+06	2.50861e+06	1.00736	0.0105783	0.990846	0.555556	0.295761	PC
Com_7137_pos	PS (18:2/18:3)	C42 H72 N O10 P	781.488	9.882	Partial match	Full match	2.30588e+06	1.60931e+06	1.5001e+06	966321	1.3814e+06	1.08069e+06	1.57953	0.659499	0.0601077	1	1.0844	PS
Com_7139_pos	Palmitoyl glutamic acid	C21 H39 N O5	385.283	1.26	Full match	No results	4.11866e+06	3.61947e+06	4.26414e+06	3.55877e+06	3.9953e+06	2.92623e+06	1.14522	0.195628	0.263349	0.888889	0.707846	-
Com_713_pos	TAG (18:1-18:1-20:4)	C59 H102 O6	928.75	17.295	No match	Invalid mass	1.7911e+08	2.32014e+08	2.28841e+08	1.56138e+08	1.36625e+08	3.76687e+08	0.955956	-0.0649836	0.878504	0.666667	0.213998	TAG
Com_714_pos	TAG (18:0-18:1-22:1)	C61 H114 O6	942.862	18.608	Partial match	Full match	1.76407e+08	2.37334e+08	3.02377e+08	1.7822e+08	8.30537e+07	3.75123e+08	1.12527	0.170271	0.601685	0.555556	0.328732	TAG
Com_7155_pos	Phosphatidylserine	C42 H82 N O10 P	791.569	9.229	Full match	No results	3.47001e+06	3.02304e+06	3.40877e+06	2.52089e+06	3.68803e+06	3.07579e+06	1.06647	0.0928372	0.57906	0.555556	0.478447	-
Com_7166_pos	TAG (18:1-22:4-22:5)	C65 H106 O6	999.824	17.132	No results	Invalid mass	1.78187e+06	2.98112e+06	2.93515e+06	1.17792e+06	1.13566e+06	3.08056e+06	1.42713	0.51312	0.314343	0.666667	0.833968	TAG
Com_7175_pos	6alpha-hydroxy-6-deoxocastasterone	C28 H50 O5	466.366	16.794	Full match	No results	1.38882e+06	2.54727e+06	2.74239e+06	1.89467e+06	1.54274e+06	3.8745e+06	0.91337	-0.130728	0.891226	0.444444	0.23799	-
Com_7185_pos	beta-D-mannosyl C32-phosphomycoketide	C38 H77 O9 P	708.533	10.733	Full match	No results	3.17115e+06	3.44935e+06	3.8373e+06	2.68687e+06	3.87415e+06	3.32154e+06	1.05821	0.081621	0.626262	0.555556	0.438935	-
Com_718_pos	SM (d18:1/16:0)	C39 H79 N2 O6 P	720.58	10.779	No results	Invalid mass	3.89609e+08	3.01794e+08	2.96425e+08	1.9369e+08	2.05757e+08	1.71148e+08	1.73123	0.791794	0.0103911	1	2.28501	SM
Com_7194_pos	(6E,10E)-2,6,10-Trimethyl-2,6,10-tridecatriene	C16 H28	220.219	18.652	Full match	No results	1.14476e+06	2.37116e+06	2.14534e+06	1.57457e+06	782679	3.83487e+06	0.914267	-0.129312	0.900925	0.555556	0.248762	-
Com_7202_pos	(3E,5E,7E)-5-Ethyl-7-methyl-3,5,7-undecatriene	C14 H24	192.188	18.656	Full match	No results	1.39797e+06	2.70543e+06	2.3926e+06	1.44862e+06	1.10946e+06	3.82393e+06	1.01786	0.0255407	0.782002	0.555556	0.2507	-
Com_7203_pos	Desogestrel	C22 H30 O	310.23	17.186	Full match	No results	2.19547e+06	3.00606e+06	2.35415e+06	1.53372e+06	1.60104e+06	3.72483e+06	1.10148	0.139439	0.610878	0.666667	0.387278	-
Com_7211_pos	cholesteryl 6-O-palmitoyl-beta-D-galactoside	C49 H86 O7	786.635	15.686	Full match	No results	3.88122e+06	2.83582e+06	2.70943e+06	2.8117e+06	3.12324e+06	2.29169e+06	1.14585	0.196416	0.419261	0.666667	1.10883	-
Com_721_pos	TAG (14:0-16:1-18:1)	C51 H94 O6	819.732	17.034	No results	Invalid mass	1.20378e+08	3.0719e+08	2.91585e+08	1.14428e+08	1.23535e+08	3.68592e+08	1.18564	0.245662	0.644494	0.555556	0.425831	TAG
Com_7236_pos	PC (18:0e/15:0)	C41 H84 N O7 P	733.6	15.214	Partial match	Full match	3.28697e+06	2.47513e+06	2.51475e+06	3.98368e+06	3.71503e+06	2.53188e+06	0.80903	-0.305735	0.306611	0.888889	0.873525	PC
Com_7239_pos	CHOLESTERYL DOCOSAPENTAENOATE	C49 H78 O2	698.599	18.678	Full match	No results	1.12514e+06	1.97592e+06	2.04959e+06	1.15567e+06	660561	3.76135e+06	0.923457	-0.114883	0.799977	0.555556	0.285668	-
Com_724_pos	TAG (14:0-16:0-18:1)	C51 H96 O6	821.748	17.053	No results	Invalid mass	1.65495e+08	2.08358e+08	2.68092e+08	1.43784e+08	1.27036e+08	3.66542e+08	1.00719	0.0103387	0.788148	0.666667	0.297977	TAG
Com_7284_pos	Cer-NDS (d18:0/26:0)	C44 H89 N O3	679.685	16.65	Partial match	Full match	3.01559e+06	2.59723e+06	2.50046e+06	3.0766e+06	3.67833e+06	2.55653e+06	0.871321	-0.198723	0.354195	0.777778	0.814901	Cer
Com_728_pos	CL (14:0-22:3-18:1-18:1)	C81 H148 O17 P2	1472.05	16.884	No results	Invalid mass	3.79917e+08	3.0068e+08	2.4744e+08	2.90458e+08	2.84555e+08	2.31448e+08	1.15075	0.202578	0.427344	0.777778	0.656834	CL
Com_7312_pos	(3E)-4,8-Dimethyl-1,3,7-nonatriene	C11 H18	150.141	18.65	Full match	No results	1.00251e+06	2.69245e+06	2.18284e+06	1.24565e+06	990562	3.64476e+06	0.999461	-0.000778002	0.866911	0.555556	0.322392	-
Com_7319_pos	C23-Ceramide	C41 H81 N O3	635.622	14.974	Full match	No results	3.82181e+06	3.03122e+06	2.46065e+06	3.01505e+06	3.75467e+06	2.40669e+06	1.01496	0.0214202	0.9375	0.666667	0.505068	-
Com_7335_pos	(11S,12E,14Z)-11-Hydroxy-12,14-icosadienoic acid	C20 H36 O3	324.266	10.475	Full match	No results	3.74372e+06	3.50918e+06	673735	3.38208e+06	2.87948e+06	2.82344e+06	0.872497	-0.196778	0.57073	0.666667	0.919624	-
Com_7358_pos	PC (18:1e/25:0)	C51 H102 N O7 P	871.741	16.298	No results	Full match	673124	3.48514e+06	3.22577e+06	3.05572e+06	2.44408e+06	1.73533e+06	1.02058	0.0293915	0.774967	0.666667	0.389764	PC
Com_7375_pos	1,2-Diarachidoyl-sn-glycero-3-phosphoethanolamine	C45 H90 N O8 P	803.642	14.974	Full match	No results	3.51025e+06	2.89987e+06	2.37428e+06	3.41456e+06	4.09802e+06	1.86574e+06	0.936672	-0.0943841	0.928605	0.555556	0.408453	PE
Com_7383_pos	PC (20:0/21:1)	C49 H96 N O8 P	857.688	16.485	Partial match	Full match	3.73045e+06	2.55289e+06	2.50215e+06	2.49857e+06	2.06038e+06	1.16715e+06	1.53429	0.61757	0.173932	1	1.04096	PC
Com_7396_pos	Cholesteryl Homo-Î³-Linolenate	C47 H78 O2	674.6	19.333	Full match	No results	528027	2.19556e+06	2.00081e+06	739448	607358	3.51687e+06	0.971363	-0.0419169	0.867982	0.444444	0.351376	-
Com_7402_pos	PC (22:6e/20:5)	C50 H80 N O7 P	837.551	13.146	No match	Invalid mass	3.68983e+06	2.27275e+06	2.27076e+06	2.33119e+06	1.70535e+06	2.2755e+06	1.30438	0.383369	0.274871	0.444444	0.944744	PC
Com_740_pos	SM (d21:0/13:1)	C39 H79 N2 O6 P	702.568	10.772	Partial match	Full match	3.69457e+08	2.46411e+08	2.8906e+08	1.87453e+08	2.00791e+08	1.32631e+08	1.73732	0.796865	0.0338431	1	2.20921	SM
Com_7417_pos	Cromide BEM	C24 H49 N O2	383.377	8.841	Full match	No results	1.42441e+06	650278	1.69497e+06	3.99645e+06	1.56674e+06	988615	0.575363	-0.797455	0.421853	0.666667	1.05326	-
Com_7429_pos	PC (18:3e/23:0)	C49 H94 N O7 P	839.673	14.881	No results	Full match	3.63603e+06	2.87646e+06	3.46016e+06	2.15756e+06	3.52528e+06	3.00286e+06	1.14817	0.199333	0.413137	0.666667	0.807948	PC
Com_7432_pos	Tetrahydrodeoxycorticosterone	C21 H34 O3	334.251	9.505	Full match	No results	3.44775e+06	2.85206e+06	2.93629e+06	3.3931e+06	3.97142e+06	2.57485e+06	0.929244	-0.10587	0.692388	0.555556	0.507804	-
Com_7440_pos	Punaglandin 3	C25 H33 Cl O8	496.187	7.152	Full match	No results	3.61496e+06	2.70357e+06	2.2262e+06	2.81664e+06	2.96703e+06	2.32626e+06	1.05361	0.0753447	0.828604	0.555556	0.369674	FA
Com_7445_pos	7-ketodeoxycholic acid	C24 H38 O5	406.272	2.843	Full match	No results	2.90225e+06	3.32934e+06	2.84478e+06	2.6846e+06	3.51299e+06	2.64666e+06	1.02624	0.0373747	0.778158	0.666667	0.266113	-
Com_7446_pos	Sitoindoside II	C53 H92 O7	840.682	16.239	Full match	No results	1.12491e+06	1.77561e+06	1.79811e+06	1.19671e+06	1.54539e+06	3.43005e+06	0.761261	-0.393537	0.629329	0.444444	0.452235	-
Com_7452_pos	3,12-Dioxochola-4,6-dien-24-yl hydrogen sulfate	C24 H34 O6 S	450.208	0.944	Full match	No results	1.97425e+06	3.32208e+06	940775	1.37977e+06	726874	1.19966e+06	1.88643	0.915656	0.278887	0.777778	1.31377	-
Com_7455_pos	TAG (16:0-16:0-17:1)	C52 H98 O6	835.76	17.896	No results	Invalid mass	2.47665e+06	2.6982e+06	2.61107e+06	1.71985e+06	2.38743e+06	2.58964e+06	1.16261	0.217368	0.316707	0.888889	0.245247	TAG
Com_745_pos	LPC 18:1	C26 H52 N O7 P	521.349	2.981	Partial match	Full match	3.66239e+08	2.39794e+08	3.67373e+08	2.66744e+08	3.81272e+08	3.31023e+08	0.994245	-0.00832614	0.939865	0.444444	0.177396	PC
Com_7469_pos	Lignoceroyl Ethanolamide	C26 H53 N O2	411.408	10.312	Full match	No results	1.27706e+06	1.00825e+06	1.38756e+06	3.91647e+06	1.28505e+06	952987	0.596776	-0.744738	0.526698	0.555556	0.965151	-
Com_7482_pos	cuparene	C15 H22	202.172	18.83	Full match	No results	736521	2.01735e+06	2.1153e+06	686610	825530	3.38397e+06	0.994499	-0.00795872	0.802306	0.555556	0.330379	-
Com_7489_pos	N-[(2S,3R,4E,6R)-1,3,6-Trihydroxy-4-octadecen-2-yl]tricosanamide	C41 H81 N O4	651.617	14.615	Full match	No results	2.12356e+06	2.17494e+06	2.46853e+06	3.08027e+06	2.70831e+06	2.0018e+06	0.868639	-0.203171	0.430097	0.666667	0.680718	-
Com_7490_pos	6-deoxocastasterone	C28 H50 O4	450.371	16.8	Full match	No results	1.30999e+06	1.51379e+06	2.01987e+06	865874	1.17161e+06	3.37273e+06	0.89528	-0.159589	0.912617	0.666667	0.170312	-
Com_7508_pos	3-hydroxytetradecanoylcarnitine	C21 H41 N O5	387.299	1.385	Full match	No results	3.52822e+06	2.64988e+06	2.7012e+06	3.01517e+06	3.33276e+06	2.81655e+06	0.968883	-0.0456053	0.740106	0.666667	0.440516	FA
Com_7520_pos	1,2-Diarachidonoyl-sn-glycero-3-PC	C48 H80 N O8 P	829.56	11.802	Full match	No results	2.17793e+06	3.03503e+06	2.49794e+06	3.32264e+06	3.31972e+06	1.81475e+06	0.911765	-0.133265	0.793299	0.666667	0.247777	-
Com_7522_pos	(6E)-15-Methyl-N,N-bis[4-(pentanoylamino)butyl]-6-hexadecenamide	C35 H67 N3 O3	577.516	15.377	Full match	No results	1.3901e+06	1.37102e+06	1.25119e+06	1.48318e+06	1.65659e+06	3.33149e+06	0.62002	-0.689613	0.244812	1	1.62191	-
Com_7537_pos	DAG (18:0/18:0)	C39 H76 O5	641.598	15.759	No match	Invalid mass	2.52786e+06	2.28148e+06	2.24677e+06	3.72329e+06	3.80648e+06	2.96084e+06	0.672612	-0.572154	0.0244397	1	1.93355	DAG
Com_753_pos	TAG (16:0-17:0-18:1)	C54 H102 O6	863.794	17.805	No results	Invalid mass	2.22121e+08	6.15545e+07	6.79937e+07	3.66163e+08	1.66592e+08	4.04625e+07	0.613502	-0.704861	0.69599	0.555556	0.475813	TAG
Com_7544_pos	(3R)-beta,beta-Caroten-3-yl (9Z)-9-octadecenoate	C58 H88 O2	816.677	13.863	Full match	No results	1.75189e+06	3.19585e+06	2.88938e+06	3.73551e+06	3.66495e+06	1.33484e+06	0.897178	-0.156535	0.922873	0.666667	0.133688	-
Com_7561_pos	N-[(2S,3R)-3-Hydroxy-2-octadecanyl]icosanamide	C38 H77 N O2	579.596	15.2	Full match	No results	2.34146e+06	1.64212e+06	1.5017e+06	2.13795e+06	2.7786e+06	1.62712e+06	0.838258	-0.254533	0.451219	0.666667	0.620496	-
Com_757_pos	TAG (18:1-18:1-22:0)	C61 H114 O6	959.889	18.622	No results	Invalid mass	1.61684e+08	2.07378e+08	2.70777e+08	1.65133e+08	7.08056e+07	3.35411e+08	1.11987	0.163333	0.604946	0.555556	0.409531	TAG
Com_758_pos	1-stearoyl-2-arachidonoyl-sn-glycero-3-phosphoserine	C44 H78 N O10 P	811.536	12.966	Full match	No results	3.36792e+08	2.65978e+08	3.25147e+08	3.86248e+08	3.40883e+08	2.95059e+08	0.907772	-0.139599	0.420624	0.777778	0.80151	PS
Com_7608_pos	1-tetradecanoyl-2-[(15Z)-tetracosenoyl]-sn-glycero-3-phosphocholine	C46 H90 N O8 P	815.642	15.735	Full match	No results	3.031e+06	3.10044e+06	2.33229e+06	2.28331e+06	2.43119e+06	1.85185e+06	1.28895	0.366201	0.110137	0.888889	0.829962	PC
Com_7614_pos	CERAMIDE 9	C66 H127 N O6	1029.97	19.146	Full match	No results	1.07636e+06	1.78735e+06	1.37598e+06	694819	1.13997e+06	3.18368e+06	0.844814	-0.243294	0.975255	0.555556	0.142328	-
Com_7623_pos	(3beta)-Cholest-5-en-3-yl 6-O-docosanoyl-beta-D-glucopyranoside	C55 H98 O7	870.729	14.475	Full match	No results	1.88058e+06	2.02759e+06	3.61965e+06	1.42971e+06	2.59012e+06	2.07309e+06	1.2355	0.305096	0.51002	0.444444	0.811129	-
Com_7625_pos	PC (19:2/18:3)	C45 H80 N O8 P	793.561	10.383	Partial match	Full match	3.33648e+06	2.0403e+06	1.76648e+06	1.57902e+06	1.97254e+06	1.10212e+06	1.53497	0.61821	0.179803	0.888889	1.25977	PC
Com_7635_pos	N-[(2S,3R)-1,3-Dihydroxy-2-octadecanyl]tridecanamide	C31 H63 N O3	497.482	9.253	Full match	No results	91390.1	99564.3	340470	3.63853e+06	258053	1.191e+06	0.104455	-3.25904	0.107615	0.888889	1.87374	-
Com_763_pos	1-[(1Z)-octadec-1-enyl]-sn-glycero-3-phosphoethanolamine	C23 H48 N O6 P	465.323	2.517	Full match	No results	3.49031e+08	2.37293e+08	1.70835e+08	2.9312e+08	3.0057e+08	2.2166e+08	0.92863	-0.106824	0.671722	0.555556	0.690018	PE
Com_764_pos	PC (14:1e/20:0)	C42 H84 N O7 P	745.6	14.161	Partial match	Full match	3.14897e+08	2.04589e+08	2.16673e+08	2.85986e+08	3.13758e+08	2.09453e+08	0.909739	-0.136475	0.615644	0.555556	0.778826	PC
Com_7662_pos	PC (18:5e/4:0)	C30 H52 N O7 P	569.35	2.222	Partial match	Full match	3.27505e+06	1.96859e+06	3.12507e+06	2.64034e+06	3.28485e+06	2.99978e+06	0.937674	-0.0928413	0.663258	0.444444	0.488848	PC
Com_766_pos	PC (18:2/18:2)	C44 H80 N O8 P	781.561	10.57	Partial match	Full match	1.55955e+08	3.19326e+08	1.81106e+08	1.52188e+08	2.07728e+08	1.57369e+08	1.26891	0.343587	0.472672	0.666667	0.801148	PC
Com_7681_pos	gibberellin A7	C19 H22 O5	330.148	1.387	Full match	No results	145922	119536	149642	176083	165181	265949	0.683615	-0.548743	0.120475	1	0.37454	-
Com_76_pos	PC (17:1/18:1)	C43 H82 N O8 P	771.578	11.851	Partial match	Full match	7.46667e+09	6.24826e+09	6.26735e+09	6.91217e+09	7.69799e+09	5.33409e+09	1.00191	0.00274844	0.941077	0.555556	0.350806	PC
Com_7700_pos	(3Z,6Z,9Z)-3,6,9-Heptadecatriene	C17 H30	234.235	18.65	Full match	No results	1.10239e+06	2.27214e+06	1.85106e+06	1.15299e+06	1.04886e+06	3.04941e+06	0.995112	-0.00706935	0.860729	0.555556	0.191705	-
Com_771_pos	PC (16:1/17:1)	C41 H78 N O8 P	743.547	10.626	Partial match	Full match	2.20111e+08	1.93991e+08	2.53799e+08	2.16808e+08	2.65362e+08	1.9531e+08	0.985861	-0.0205443	0.924079	0.444444	0.0696326	PC
Com_7728_pos	TG(16:1(9Z)/16:1(9Z)/18:2(9Z,12Z))[iso3]	C53 H94 O6	826.704	14.04	Full match	No results	3.16948e+06	2.27125e+06	1.39145e+06	1.88551e+06	2.79762e+06	1.71114e+06	1.06848	0.0955656	0.909168	0.555556	0.409389	TAG
Com_7730_pos	PC (16:2e/16:4)	C40 H70 N O7 P	707.491	10.695	No results	Full match	2.92072e+06	2.44072e+06	2.25151e+06	1.94042e+06	2.04207e+06	1.57252e+06	1.37047	0.454666	0.0468106	1	1.49458	PC
Com_7735_pos	1-(9Z-octadecenoyl)-sn-glycero-3-phospho-(1'-sn-glycerol)	C24 H47 O9 P	510.297	2.746	Full match	No results	3.15621e+06	2.12198e+06	2.30567e+06	2.30141e+06	2.61711e+06	2.09078e+06	1.08197	0.113662	0.653748	0.666667	0.527651	PG
Com_774_pos	PC (22:6e/17:0)	C47 H84 N O7 P	823.61	12.258	No match	Invalid mass	3.42656e+08	5.66163e+07	5.03656e+07	6.99677e+07	8.90409e+07	5.23794e+07	2.12708	1.08887	0.619537	0.555556	0.890643	PC
Com_7763_pos	DAG (18:1/22:1)	C43 H80 O5	693.629	15.669	No results	Invalid mass	1.69143e+06	2.85909e+06	1.84757e+06	3.08748e+06	2.93179e+06	2.14806e+06	0.783376	-0.352223	0.268117	0.888889	0.952117	DAG
Com_7768_pos	PC (14:0e/4:0)	C26 H54 N O7 P	523.365	4.654	Partial match	Full match	3.09083e+06	1.99353e+06	1.99428e+06	1.2591e+06	2.53688e+06	1.95245e+06	1.2314	0.300304	0.423997	0.777778	1.18431	PC
Com_778_pos	TAG (18:0-18:1-22:6)	C61 H104 O6	949.81	17.54	No results	Invalid mass	8.73605e+07	1.70289e+08	1.87334e+08	6.93062e+07	7.25392e+07	3.23201e+08	0.956857	-0.0636247	0.770104	0.666667	0.317658	TAG
Com_7815_pos	all-trans-retinal	C20 H28 O	284.214	17.067	Full match	No results	1.20705e+06	1.64787e+06	2.08394e+06	1.23055e+06	1.44123e+06	2.86759e+06	0.891591	-0.165546	0.835763	0.444444	0.340578	-
Com_7831_pos	(3R,25R)-3,25-Dihydroxyhexacosyl alpha-D-glucopyranoside	C32 H64 O8	576.463	9.726	Full match	No results	2.99599e+06	1.99171e+06	1.95085e+06	2.06773e+06	2.49023e+06	1.70325e+06	1.10818	0.148192	0.624692	0.444444	0.624221	-
Com_785_pos	PC (14:0e/20:2)	C42 H82 N O7 P	743.586	13.225	Partial match	Full match	3.35831e+08	2.94319e+08	2.6601e+08	2.45942e+08	2.86646e+08	2.49003e+08	1.14658	0.197343	0.188589	0.888889	1.31859	PC
Com_78_pos	PC (22:5e/15:1)	C45 H80 N O7 P	777.565	11.262	Partial match	Full match	5.64151e+09	5.22544e+09	5.26293e+09	4.68111e+09	5.35166e+09	4.25518e+09	1.12892	0.174938	0.19234	0.777778	0.544906	PC
Com_7908_pos	2E86WQ6JKP	C23 H39 N O5	409.284	2.155	Full match	No results	2.90638e+06	2.643e+06	2.25359e+06	2.28865e+06	2.72787e+06	2.02205e+06	1.1086	0.14874	0.410238	0.666667	0.930418	-
Com_7909_pos	Lutein	C40 H56 O2	568.429	7.183	Full match	No results	2.40027e+06	1.87967e+06	2.15043e+06	2.16234e+06	2.75577e+06	1.85871e+06	0.948877	-0.0757063	0.762744	0.555556	0.305371	-
Com_7921_pos	2,3-Bis(dodecanoyloxy)propyl tridecanoate	C40 H76 O6	652.567	14.431	Full match	No results	2.23807e+06	1.98752e+06	1.51253e+06	2.56023e+06	2.90624e+06	1.35665e+06	0.840981	-0.249854	0.643163	0.666667	0.518515	-
Com_7948_pos	5-propylideneisolongifolane	C18 H30	246.235	18.83	Full match	No results	664552	1.59671e+06	1.81155e+06	630222	741210	2.71829e+06	0.995864	-0.00597907	0.818685	0.555556	0.323658	-
Com_7955_pos	(2S,3S,4R)-2-Amino-1,3,4-heptadecanetriol	C17 H37 N O3	303.278	1.753	Full match	No results	2.84721e+06	1.92073e+06	1.987e+06	2.98889e+06	1.76924e+06	2.70333e+06	0.90531	-0.143517	0.678724	0.555556	0.46235	-
Com_795_pos	TAG (16:0-16:0-20:4)	C55 H98 O6	871.764	17.354	No results	Invalid mass	1.42693e+08	2.28094e+08	2.29527e+08	8.61828e+07	1.15314e+08	3.12629e+08	1.16764	0.223595	0.54327	0.666667	0.522862	TAG
Com_7960_pos	PC (17:2/22:6)	C47 H78 N O8 P	815.545	10.708	Partial match	Full match	2.84317e+06	1.14239e+06	2.09856e+06	1.99121e+06	1.65501e+06	1.48466e+06	1.18578	0.245841	0.726676	0.666667	0.341139	PC
Com_7986_pos	DAG (18:0/22:4)	C43 H76 O5	689.596	14.675	No results	Invalid mass	1.48375e+06	543513	1.60536e+06	2.30415e+06	1.41073e+06	1.78757e+06	0.660183	-0.599063	0.286648	0.777778	1.22313	DAG
Com_7999_pos	2,6,10-trimethyldodeca-2,6,10-triene	C15 H26	206.204	18.654	Full match	No results	973939	2.10848e+06	1.74659e+06	837842	740009	2.65407e+06	1.14109	0.190414	0.615864	0.666667	0.385365	-
Com_799_pos	PC (18:3e/21:2)	C47 H86 N O7 P	807.615	13.797	Partial match	Full match	3.24971e+08	2.20898e+08	2.08605e+08	2.18037e+08	2.76022e+08	1.41801e+08	1.18654	0.246763	0.482015	0.666667	0.964398	PC
Com_8007_pos	PC (17:2/20:5)	C45 H76 N O8 P	789.53	10.909	Partial match	Full match	2.57942e+06	2.12004e+06	2.46002e+06	1.71322e+06	2.11504e+06	1.31867e+06	1.39102	0.476143	0.112228	1	1.66982	PC
Com_8009_pos	(2E,4E,6E,8E)-3,5,7-Trimethyl-2,4,6,8-decatetraene	C13 H20	176.157	18.657	Full match	No results	889215	1.77875e+06	1.93805e+06	1.02422e+06	810674	2.64281e+06	1.02866	0.0407612	0.81307	0.555556	0.39569	-
Com_802_pos	PC (16:0/17:1)	C41 H80 N O8 P	745.562	12.035	Partial match	Full match	3.23217e+08	2.20947e+08	2.10104e+08	2.61152e+08	3.28315e+08	1.91435e+08	0.965892	-0.0500658	0.892257	0.555556	0.577768	PC
Com_8051_pos	Cholesteryl cervonate	C49 H76 O2	696.583	18.287	Full match	No results	343550	1.4106e+06	1.12509e+06	660729	650461	2.60136e+06	0.735898	-0.442422	0.725306	0.444444	0.415121	-
Com_8058_pos	all-trans axerophthene	C20 H30	270.235	18.659	Full match	No results	930367	1.77929e+06	1.25557e+06	842328	787729	2.5933e+06	0.938881	-0.0909865	0.893078	0.666667	0.179924	-
Com_805_pos	PC (18:1/22:2)	C48 H90 N O8 P	839.641	13.806	Partial match	Full match	3.21017e+08	2.20284e+08	2.07655e+08	2.51663e+08	2.71717e+08	1.63576e+08	1.09025	0.124663	0.686672	0.444444	0.672569	PC
Com_8061_pos	1-palmityl-2-oleoyl-sn-glycerol	C37 H72 O4	580.543	15.044	Full match	No results	2.20977e+06	2.06894e+06	1.78273e+06	2.95785e+06	2.94894e+06	2.59231e+06	0.713186	-0.48765	0.0151342	1	1.33922	-
Com_806_pos	SM (d18:1/21:1)	C44 H87 N2 O6 P	770.632	12.974	Partial match	Full match	1.02237e+08	2.94606e+08	6.6706e+07	1.81045e+08	6.33288e+07	4.87915e+07	1.58119	0.661011	0.514582	0.777778	0.937327	SM
Com_8075_pos	N-hexacosanoyl-C20-4-hydroxysphinganine	C46 H93 N O4	723.711	16.642	Full match	No results	1.87755e+06	1.77569e+06	1.69599e+06	2.43119e+06	2.57086e+06	2.57993e+06	0.705519	-0.503243	0.00117328	1	1.8053	-
Com_807_pos	PC (18:1e/12:0)	C38 H76 N O7 P	689.536	10.663	Partial match	Full match	3.17155e+08	2.23399e+08	1.43546e+08	1.2057e+08	2.4932e+08	1.29889e+08	1.36881	0.452919	0.38221	0.777778	1.07366	PC
Com_808_pos	L-(+)-Isoleucine	C6 H13 N O2	131.094	0.969	Full match	No results	3.16918e+08	1.83202e+08	6.76825e+07	1.54159e+08	2.55071e+08	1.85178e+08	0.95524	-0.0660651	0.700861	0.555556	0.567385	-
Com_8093_pos	Solanin D	C27 H45 N O	399.351	8.38	Full match	No results	2.69854e+06	1.93107e+06	2.13382e+06	1.73428e+06	1.98061e+06	1.75988e+06	1.23538	0.304953	0.166081	0.888889	1.3841	-
Com_8096_pos	TG(18:2(9Z,12Z)/18:2(9Z,12Z)/20:0)[iso3]	C59 H106 O6	910.8	16.617	Full match	No results	1.12359e+06	1.45512e+06	1.57978e+06	873124	780023	2.56008e+06	0.98701	-0.0188635	0.766641	0.666667	0.384324	TAG
Com_8113_pos	MFCD00010474	C27 H44 O2	400.335	7.774	Full match	No results	2.11837e+06	1.74945e+06	1.81527e+06	1.8697e+06	1.91284e+06	1.4451e+06	1.08712	0.120515	0.465802	0.444444	0.382977	-
Com_813_pos	PE (17:1/18:1)	C40 H76 N O8 P	729.532	12.117	Partial match	Full match	3.12002e+08	2.10087e+08	2.12726e+08	2.37267e+08	2.33018e+08	2.04381e+08	1.08915	0.123208	0.652779	0.444444	0.620981	PE
Com_8146_pos	certonardosterol J	C29 H50 O4	462.372	7.954	Full match	No results	2.63805e+06	1.66416e+06	1.13741e+06	1.57976e+06	1.68622e+06	1.66393e+06	1.10339	0.141943	0.885482	0.555556	0.310137	-
Com_8171_pos	Glycochenodeoxycholic acid	C26 H43 N O5	449.315	2.828	Full match	No results	2.6184e+06	1.78782e+06	2.03209e+06	975101	1.66113e+06	1.27442e+06	1.64635	0.719274	0.0609485	1	1.62145	-
Com_817_pos	TAG (16:0-16:0-22:6)	C57 H98 O6	895.763	17.217	No results	Invalid mass	8.32068e+07	1.32448e+08	1.66281e+08	9.03253e+07	7.75285e+07	2.94e+08	0.826962	-0.274108	0.939294	0.555556	0.226766	TAG
Com_8188_pos	(2S,3R)-3-Hydroxy-2-(palmitoylamino)octadecyl dihydrogen phosphate	C34 H70 N O6 P	619.491	10.748	Invalid mass	No results	2.6015e+06	1.29055e+06	1.93265e+06	838832	1.2476e+06	954176	1.91563	0.937822	0.0713394	1	1.47662	-
Com_8196_pos	PC (18:3/18:4)	C44 H74 N O8 P	775.517	10.014	Partial match	Full match	2.06371e+06	1.07414e+06	1.0085e+06	751051	1.76655e+06	854022	1.22978	0.298398	0.554759	0.777778	0.568746	PC
Com_822_pos	Cer-NDS (d18:0/16:0)	C34 H69 N O3	539.528	11.815	Partial match	Full match	3.0707e+08	1.04106e+08	2.1729e+08	2.37515e+08	2.4842e+08	1.428e+08	0.999571	-0.000618701	0.870839	0.555556	0.384835	Cer
Com_8236_pos	PS (20:0/21:1)	C47 H90 N O10 P	859.636	15.224	No results	Invalid mass	2.55407e+06	1.35646e+06	1.25921e+06	2.08999e+06	1.39862e+06	1.30093e+06	1.07938	0.110209	0.874112	0.555556	0.188972	PS
Com_8246_pos	N-[(2S,3R,4E)-3-Hydroxy-4-octadecen-2-yl]icosanamide	C38 H75 N O2	577.583	14.85	Invalid mass	No results	1.45868e+06	1.87698e+06	1.58883e+06	1.8128e+06	2.36645e+06	1.11194e+06	0.930696	-0.103618	0.905262	0.555556	0.221125	-
Com_8257_pos	CE 18:0	C45 H80 O2	669.644	19.331	No results	Invalid mass	439548	1.2402e+06	1.12646e+06	240490	372814	2.40499e+06	0.929732	-0.105113	0.686468	0.666667	0.551927	CE
Com_825_pos	Palmitylethanolamide	C18 H37 N O2	299.283	2.281	Full match	No results	3.03356e+08	2.2261e+08	2.30441e+08	2.87208e+08	2.91119e+08	2.29659e+08	0.936162	-0.0951693	0.605174	0.555556	0.720593	-
Com_8296_pos	1,2-dihexadecanoyl-sn-glycero-3-phosphoserine	C38 H74 N O10 P	735.506	10.257	Full match	No results	2.4709e+06	1.12978e+06	1.93152e+06	1.64069e+06	1.75082e+06	1.73288e+06	1.07958	0.11047	0.918895	0.666667	0.264685	PS
Com_829_pos	SM (d21:1/15:0)	C41 H83 N2 O6 P	698.574	11.69	No results	Invalid mass	1.62746e+08	1.41752e+08	1.30289e+08	1.18578e+08	1.45109e+08	5.04209e+07	1.3842	0.469051	0.328624	0.777778	0.845231	SM
Com_832_pos	HexCer-NS (d18:1/22:1)	C46 H87 N O8	781.645	13.786	Partial match	Full match	1.88533e+08	1.57334e+08	1.39329e+08	2.53234e+08	2.80714e+08	1.59131e+08	0.700059	-0.514452	0.185916	0.888889	1.62216	HexCer
Com_8340_pos	MFCD00270409	C21 H38 O4	354.275	11.84	Full match	No results	2.43133e+06	1.93197e+06	1.20163e+06	2.32653e+06	2.51359e+06	1.9894e+06	0.814834	-0.295421	0.367087	0.777778	1.25643	-
Com_8342_pos	Oleandrin	C32 H48 O9	576.33	3.421	Full match	No results	2.02598e+06	1.03807e+06	1.00005e+06	668215	683120	1.03248e+06	1.70487	0.769665	0.152246	0.888889	1.04198	-
Com_8351_pos	1,2-Dimyristoyl-sn-glycero-3-phosphoethanolamine	C33 H66 N O8 P	635.454	10.065	Full match	No results	1.51863e+06	1.60517e+06	1.61674e+06	1.94766e+06	1.93909e+06	1.28783e+06	0.916121	-0.126391	0.66135	0.666667	0.324382	PE
Com_837_pos	TAG (18:1-18:1-22:3)	C61 H108 O6	953.841	17.827	No results	Invalid mass	9.69424e+07	1.66227e+08	1.45187e+08	1.01903e+08	7.63874e+07	2.82912e+08	0.885414	-0.175576	0.965814	0.555556	0.251256	TAG
Com_8391_pos	1-Eicosadienoyl-2-docosahexaenoyl-sn-glycero-3-phosphoethanolamine	C47 H78 N O8 P	815.543	13.963	Full match	No results	1.84562e+06	1.57634e+06	1.62293e+06	1.75958e+06	2.59802e+06	1.40793e+06	0.875008	-0.192632	0.627296	0.555556	0.634534	PE
Com_8394_pos	(11Z,14Z)-eicosadienoylcarnitine	C27 H49 N O4	451.367	4.375	Full match	No results	2.37341e+06	2.09811e+06	1.78862e+06	1.24542e+06	1.74515e+06	1.26423e+06	1.47131	0.557104	0.0505379	1	1.99791	-
Com_839_pos	TAG (16:0-18:0-18:0)	C55 H106 O6	879.825	18.425	No results	Invalid mass	1.72304e+08	2.14677e+08	2.3779e+08	1.12058e+08	1.5985e+08	2.80968e+08	1.13004	0.17637	0.567575	0.666667	0.214432	TAG
Com_8410_pos	N-[(2S,3S,4R)-1,3,4-Trihydroxy-2-octadecanyl]triacontanamide	C48 H97 N O4	751.741	17.082	Full match	No results	1.29311e+06	782321	741346	1.8464e+06	2.10616e+06	1.48959e+06	0.517586	-0.950131	0.0407486	1	1.72101	-
Com_8412_pos	C22 Sphingomyelin (d18:1/22:0)	C45 H91 N2 O6 P	786.662	16.609	Full match	No results	2.34807e+06	1.84245e+06	1.21456e+06	1.52051e+06	1.94299e+06	1.41874e+06	1.10709	0.146775	0.749535	0.555556	0.580711	-
Com_8447_pos	3,4-Decadiene-6,8-diyn-1-ol	C10 H10 O	146.073	1.564	Full match	No results	339757	348726	288855	519292	526075	2.19568e+06	0.30155	-1.72953	0.182462	1	1.89518	-
Com_8451_pos	N-[(2S,3R,4E,14Z)-1,3-Dihydroxy-4,14-octadecadien-2-yl]docosanamide	C40 H77 N O3	619.592	14.185	Full match	No results	1.79986e+06	1.67013e+06	1.70341e+06	2.44144e+06	2.15524e+06	1.81489e+06	0.806886	-0.309563	0.129184	1	1.32435	-
Com_8485_pos	Stearoyl Serotonin	C28 H46 N2 O2	442.357	5.441	Full match	No results	2.27144e+06	1.31946e+06	527904	176942	179638	551021	4.53812	2.18209	0.0583498	0.888889	1.94512	-
Com_8491_pos	1-Octadecyl (2Z)-2-butenedioate	C22 H40 O4	368.293	4.73	Full match	No results	2.26533e+06	1.80972e+06	1.80924e+06	1.40786e+06	1.69603e+06	1.31132e+06	1.33273	0.414389	0.0551746	1	1.78986	-
Com_84_pos	SM (d23:2/19:1)	C47 H91 N2 O6 P	810.662	13.702	Partial match	Full match	6.22868e+09	5.78283e+09	5.82239e+09	6.08465e+09	6.35374e+09	4.55219e+09	1.04963	0.069886	0.636149	0.555556	0.743795	SM
Com_8504_pos	Levonorgestrel	C21 H28 O2	312.209	2.297	Full match	No results	254849	127034	170185	169730	161932	2.1372e+06	0.223613	-2.16093	0.454471	0.444444	1.15662	-
Com_852_pos	PC (14:0e/21:1)	C43 H86 N O7 P	759.616	13.862	Partial match	Full match	2.53205e+08	2.24761e+08	2.33546e+08	3.05919e+08	2.69153e+08	2.45486e+08	0.867108	-0.205716	0.147614	0.888889	0.922104	PC
Com_8538_pos	PG(18:1(9Z)/22:4(7Z,10Z,13Z,16Z))	C46 H81 O10 P	824.554	12.063	Full match	No results	2.2082e+06	1.62556e+06	1.58268e+06	1.16477e+06	2.03671e+06	1.26757e+06	1.21199	0.277377	0.368425	0.777778	1.11977	PG
Com_853_pos	Cer-NS (d18:2/24:0)	C42 H81 N O3	647.622	15.473	Partial match	Full match	2.4225e+08	2.66032e+08	1.85982e+08	2.35443e+08	2.66799e+08	2.40942e+08	0.934175	-0.0982353	0.552356	0.444444	0.620419	Cer
Com_8542_pos	PC (17:2/16:3)	C41 H72 N O8 P	737.5	10.017	Partial match	Full match	2.10432e+06	1.66143e+06	1.3011e+06	1.30178e+06	1.81604e+06	1.34441e+06	1.1355	0.183322	0.533825	0.555556	0.733119	PC
Com_8552_pos	(2S,3R,4E,8E)-2-(tetradecanoylamino)-4,8-octadecadien-1,3-diol	C32 H61 N O3	507.466	16.818	Full match	No results	245340	198739	2.38087e+06	176968	272381	214007	4.25858	2.09037	0.417332	0.666667	1.2537	-
Com_858_pos	HexCer-NS (d18:2/24:0)	C48 H91 N O8	809.675	14.902	Partial match	Full match	2.87572e+08	1.85146e+08	1.9014e+08	2.37381e+08	2.31712e+08	1.78308e+08	1.02388	0.0340416	0.953744	0.444444	0.28289	HexCer
Com_860_pos	PC (17:1/18:2)	C43 H80 N O8 P	769.562	10.94	Partial match	Full match	2.86756e+08	1.70368e+08	2.89012e+08	2.10438e+08	2.92566e+08	1.91807e+08	1.07387	0.102818	0.798278	0.444444	0.294159	PC
Com_861_pos	PC (17:0/18:1)	C43 H84 N O8 P	773.593	13.18	Partial match	Full match	2.26306e+08	1.9522e+08	1.30416e+08	2.25553e+08	3.13439e+08	1.70336e+08	0.778119	-0.361937	0.366186	0.666667	1.27003	PC
Com_864_pos	PC (14:0e/24:1)	C46 H92 N O7 P	801.662	15.186	Partial match	Full match	2.8418e+08	1.22981e+08	1.65157e+08	2.34185e+08	2.41201e+08	1.62127e+08	0.897736	-0.155637	0.616673	0.555556	0.824913	PC
Com_865_pos	PE (18:1e/20:5)	C43 H76 N O7 P	749.537	12.674	Partial match	Full match	1.53277e+08	2.12926e+08	2.1675e+08	2.51516e+08	3.10068e+08	2.17606e+08	0.748152	-0.418597	0.128935	1	1.8702	PE
Com_8671_pos	N-[(2S,3R)-1,3-Dihydroxy-2-octadecanyl]-29-hydroxynonacosanamide	C47 H95 N O4	737.728	16.867	Full match	No results	1.25347e+06	860032	998681	1.33514e+06	1.66059e+06	1.96892e+06	0.626867	-0.673768	0.0410476	1	1.87473	-
Com_8673_pos	Yakkasterone	C27 H46 O3	418.345	6.677	Full match	No results	2.07038e+06	1.4578e+06	1.59852e+06	1.63345e+06	1.77205e+06	1.40147e+06	1.06651	0.0929033	0.672701	0.444444	0.490678	-
Com_8677_pos	1-docosyl-2-[(10Z,13Z,16Z)-docosatrienoyl]-sn-glycero-3-phosphocholine	C52 H100 N O7 P	881.722	15.872	Full match	No results	1.90037e+06	1.29255e+06	1.05404e+06	1.28363e+06	1.09057e+06	934328	1.28364	0.360239	0.327704	0.777778	1.2264	PC
Com_86_pos	Soyacerebroside I	C40 H75 N O9	713.542	12.671	Full match	No results	6.09836e+09	5.38581e+09	4.88714e+09	6.71858e+09	5.93227e+09	5.21462e+09	0.916366	-0.126003	0.426708	0.666667	0.687897	-
Com_871_pos	ACar 18:0	C25 H50 N O4	427.367	4.732	No match	Invalid mass	2.80762e+08	2.44692e+08	2.33915e+08	2.10831e+08	1.88357e+08	1.7999e+08	1.31111	0.390792	0.0210523	1	1.89267	ACar
Com_8720_pos	PG(18:1(9Z)/22:6(4Z,7Z,10Z,13Z,16Z,19Z))	C46 H77 O10 P	820.524	11.988	Full match	No results	1.42851e+06	999495	1.00431e+06	1.06369e+06	1.29113e+06	1.00799e+06	1.02067	0.0295122	0.937969	0.666667	0.189792	PG
Com_8746_pos	1-octadecanoyl-2-[(15Z)-tetracosenoyl]-sn-glycero-3-phosphocholine	C50 H98 N O8 P	871.7	16.014	Full match	No results	2.0042e+06	879125	1.54732e+06	1.16337e+06	1.33133e+06	706201	1.38418	0.469036	0.385014	0.777778	1.24447	PC
Com_8749_pos	undecaprenyl dihydrogen phosphate	C55 H91 O4 P	846.669	14.174	Full match	No results	2.00159e+06	888531	1.61548e+06	1.33308e+06	685528	1.18088e+06	1.40823	0.49388	0.363733	0.777778	1.13472	-
Com_874_pos	SM (d28:3/13:0)	C46 H89 N2 O6 P	796.647	13.14	No results	Full match	2.79004e+08	2.0144e+08	1.75768e+08	2.2094e+08	2.00208e+08	1.71212e+08	1.10779	0.147686	0.608675	0.666667	0.8292	SM
Com_8750_pos	1-docosapentaenoyl-sn-glycero-3-phosphocholine	C30 H52 N O7 P	569.349	2.379	Full match	No results	849879	838194	1.09196e+06	1.30924e+06	2.18873e+06	978533	0.621029	-0.687268	0.203472	0.888889	1.71138	PC
Com_875_pos	TAG (18:1-20:2-22:4)	C63 H108 O6	977.841	17.548	No results	Invalid mass	1.15751e+08	1.4434e+08	1.6488e+08	1.04711e+08	1.01975e+08	2.64438e+08	0.902038	-0.148739	0.98199	0.666667	0.162707	TAG
Com_8761_pos	N-[(2S,3R)-1,3-Dihydroxy-2-octadecanyl]-2-hydroxyheptacosanamide	C45 H91 N O4	709.698	15.972	Full match	No results	1.71987e+06	1.33778e+06	1.00719e+06	1.66036e+06	1.61738e+06	1.22938e+06	0.901873	-0.149004	0.55862	0.555556	0.560513	-
Com_877_pos	PC (14:1e/24:2)	C46 H88 N O7 P	797.63	13.843	Partial match	Full match	2.28158e+08	2.1024e+08	1.93205e+08	3.04148e+08	2.18203e+08	1.80377e+08	0.898787	-0.153949	0.639405	0.555556	0.256748	PC
Com_878_pos	HexCer-NS (d18:1/20:0)	C44 H85 N O8	755.629	13.878	Partial match	Full match	1.69227e+08	1.36705e+08	1.4394e+08	2.27692e+08	2.04138e+08	1.58685e+08	0.76183	-0.392459	0.115882	0.888889	0.982813	HexCer
Com_8795_pos	PC (14:1e/27:0)	C49 H98 N O7 P	843.725	15.469	No results	Invalid mass	1.94914e+06	1.49095e+06	976433	1.30475e+06	1.18647e+06	1.13204e+06	1.21894	0.285622	0.51055	0.666667	0.939664	PC
Com_8799_pos	(10Z)-10-Heptadecenenitrile	C17 H31 N	249.246	15.021	Full match	No results	1.94645e+06	1.67109e+06	1.29364e+06	1.65894e+06	1.95263e+06	1.52265e+06	0.956558	-0.0640757	0.72772	0.444444	0.647083	-
Com_8805_pos	C2-ceramide	C20 H39 N O3	341.294	1.948	Full match	No results	1.93178e+06	1.79362e+06	1.85366e+06	1.72197e+06	1.80333e+06	1.475e+06	1.11574	0.158003	0.197106	0.888889	0.651484	-
Com_8806_pos	PS (21:0/21:1)	C48 H92 N O10 P	873.658	15.387	No results	Invalid mass	1.94258e+06	1.38048e+06	1.24742e+06	1.1792e+06	1.82668e+06	1.17498e+06	1.09319	0.128548	0.664093	0.777778	0.679471	PS
Com_880_pos	LPC 16:0	C24 H50 N O7 P	495.333	3.006	Partial match	Full match	2.75572e+08	2.21434e+08	2.41595e+08	1.77696e+08	2.4267e+08	1.8962e+08	1.21085	0.27602	0.170865	0.777778	1.65757	PC
Com_8813_pos	1-Palmitoyl-2-docosahexaenoyl-sn-glycero-3-phosphocholine	C46 H80 N O8 P	805.559	9.546	Full match	No results	1.93541e+06	707683	860223	930831	835660	668232	1.4389	0.524963	0.474401	0.666667	0.945099	PC
Com_8860_pos	Azelaic acid	C9 H16 O4	188.105	2.984	Full match	No results	1.89173e+06	954023	1.78032e+06	1.46783e+06	1.3293e+06	1.24744e+06	1.14377	0.193801	0.716284	0.666667	0.45472	FA
Com_8863_pos	1-STEAROYL-2-DOCOSAHEXANOYL-SN-GLYCERO-3-PHOSPHOCHOLINE	C48 H84 N O8 P	833.593	10.313	Full match	No results	1.88498e+06	1.40392e+06	1.26494e+06	943270	1.51249e+06	892125	1.36022	0.443835	0.199563	0.777778	1.71952	-
Com_8873_pos	PC (22:3e/10:0)	C40 H76 N O7 P	713.544	9.911	No match	Invalid mass	1.87542e+06	1.19719e+06	1.24345e+06	967476	1.40895e+06	716085	1.39565	0.480939	0.228764	0.777778	1.50075	PC
Com_8876_pos	N-dodecanoylsphingosine 1-phosphate	C30 H60 N O6 P	561.417	7.845	Full match	No results	1.77174e+06	779946	1.50963e+06	1.56582e+06	1.74725e+06	1.30656e+06	0.879143	-0.18583	0.556538	0.555556	0.709291	-
Com_8908_pos	3-Methyl-5-pentyl-2-furanpentadecanoic acid	C25 H44 O3	392.329	15.135	Full match	No results	1.52808e+06	1.5788e+06	1.15498e+06	1.59076e+06	1.62732e+06	1.43887e+06	0.915162	-0.127902	0.43938	0.777778	0.75556	-
Com_8946_pos	N-[(9Z)-9-Octadecenoyl]-L-histidine	C24 H41 N3 O3	419.317	15.115	Full match	No results	1.8183e+06	1.22818e+06	1.22478e+06	1.64443e+06	1.75866e+06	1.20578e+06	0.926747	-0.109752	0.668584	0.444444	0.759224	-
Com_8953_pos	N~2~-Stearoyl-L-glutamine	C23 H44 N2 O4	412.331	4.717	Full match	No results	1.81437e+06	1.19687e+06	1.36039e+06	1.79642e+06	1.86108e+06	1.35169e+06	0.872723	-0.196404	0.425767	0.666667	0.948272	-
Com_8959_pos	PAF C-18	C28 H58 N O7 P	551.396	7.404	Full match	No results	1.80679e+06	1.41364e+06	1.28909e+06	954282	1.36856e+06	1.12189e+06	1.3091	0.38858	0.136252	0.888889	1.78215	-
Com_8974_pos	20-alfa-Dhydrodydrogesterone	C21 H32 O3	332.236	1.866	Full match	No results	208039	186999	196563	230458	183071	1.70793e+06	0.278864	-1.84236	0.40228	0.666667	1.30753	-
Com_8986_pos	PC(o-18:0/18:2(9Z,12Z))	C44 H86 N O7 P	771.615	15.226	Full match	No results	1.63302e+06	1.17351e+06	1.32245e+06	1.24682e+06	1.13615e+06	969895	1.23148	0.300392	0.172835	0.888889	1.42933	PC
Com_8990_pos	C26:1 Sphingomyelin (d18:1/26:1(17Z))	C49 H97 N2 O6 P	840.711	15.077	Full match	No results	1.77595e+06	1.39852e+06	1.04088e+06	1.22633e+06	1.13275e+06	857847	1.31037	0.389969	0.250804	0.777778	1.4833	-
Com_8_pos	PC (22:4e/13:0)	C43 H80 N O7 P	753.57	11.409	Partial match	Full match	2.88008e+10	35164858032	2.74061e+10	3.9244e+10	3.88936e+10	18942938627	0.941196	-0.0874332	0.961255	0.666667	0.152606	PC
Com_901_pos	Cholesteryl arachidonate	C47 H76 O2	672.584	18.66	Full match	No results	8.97824e+07	2.17499e+08	1.57593e+08	8.73552e+07	8.57698e+07	2.54615e+08	1.08682	0.120107	0.7389	0.666667	0.219026	-
Com_9021_pos	2-arachidonoylglycerol	C23 H38 O4	378.275	5.504	Full match	No results	1.55149e+06	1.11178e+06	950590	1.2858e+06	1.75068e+06	1.17036e+06	0.85904	-0.219202	0.45092	0.777778	0.688864	-
Com_9022_pos	Calcitriol	C27 H44 O3	416.33	7.01	Full match	No results	1.74409e+06	1.32484e+06	981243	964014	1.09157e+06	1.05804e+06	1.30079	0.379384	0.28771	0.777778	1.26565	-
Com_9024_pos	(-)-Cholesteryl acetate	C29 H48 O2	428.366	9.852	Full match	No results	975359	255315	297688	234256	268201	400620	1.69239	0.759065	0.493683	0.666667	0.53782	-
Com_9039_pos	2,3-Bis(dodecanoyloxy)propyl (8Z,11Z,14Z)-8,11,14-icosatrienoate	C47 H84 O6	744.625	16.783	Full match	No results	907651	781303	1.19758e+06	545429	889198	1.63438e+06	0.940546	-0.0884294	0.951102	0.555556	0.0773211	-
Com_9045_pos	O-{Hydroxy[(2R)-2-hydroxy-3-(palmitoyloxy)propoxy]phosphoryl}-L-serine	C22 H44 N O9 P	497.276	2.529	Full match	No results	1.70758e+06	1.33071e+06	1.47188e+06	928151	1.32538e+06	953144	1.40649	0.492103	0.0727255	1	2.09563	-
Com_904_pos	PE (14:0e/20:1)	C39 H78 N O7 P	703.552	13.46	Partial match	Full match	1.07993e+08	1.51448e+08	1.37769e+08	1.60694e+08	2.1425e+08	1.80246e+08	0.71545	-0.483078	0.0633949	1	1.20325	PE
Com_9055_pos	PC (18:5e/13:1)	C39 H68 N O7 P	693.476	10.068	No results	Full match	1.70054e+06	765658	793028	821414	848664	842494	1.29717	0.375365	0.545141	0.666667	0.881412	PC
Com_9058_pos	N~2~-(3-Hydroxyoctadecanoyl)-D-ornithine	C23 H46 N2 O4	414.347	2.89	Full match	No results	1.6983e+06	1.48049e+06	1.28295e+06	1.37825e+06	1.58544e+06	1.27863e+06	1.05172	0.0727497	0.666317	0.666667	0.390475	-
Com_9084_pos	testolic acid	C19 H28 O4	320.199	3.103	Full match	No results	1.68084e+06	1.11842e+06	1.04185e+06	818911	1.13542e+06	1.19057e+06	1.22137	0.288505	0.376	0.444444	0.741023	-
Com_909_pos	C16 Lactosylceramide (d18:1/16:0)	C46 H87 N O13	861.618	11.001	Full match	No results	2.40543e+08	2.42099e+08	2.51633e+08	2.57064e+08	2.7355e+08	1.98479e+08	1.00711	0.010217	0.884506	0.666667	0.11363	-
Com_9100_pos	certonardosterol I	C29 H50 O5	478.364	9.601	Full match	No results	1.65471e+06	1.08725e+06	1.13593e+06	981196	1.00651e+06	1.07281e+06	1.26707	0.3415	0.239358	1	0.771855	-
Com_9109_pos	C24:1 1-Deoxyceramide (m18:1/24:1(15Z))	C42 H81 N O2	631.628	18.307	Full match	No results	703503	1.16136e+06	827428	1.80482e+06	1.2642e+06	1.09941e+06	0.645877	-0.630669	0.10441	0.888889	1.12095	-
Com_9112_pos	N-[(2S,3R)-1,3-Dihydroxy-2-octadecanyl]pentacosanamide	C43 H87 N O3	665.67	16.407	Full match	No results	1.48548e+06	1.51829e+06	1.30972e+06	1.22206e+06	1.72689e+06	1.13569e+06	1.05603	0.0786468	0.652856	0.666667	0.407352	-
Com_9115_pos	PC (16:1/18:5)	C42 H72 N O8 P	749.5	10.596	Partial match	Full match	1.37107e+06	1.08565e+06	1.21453e+06	942459	1.28547e+06	992865	1.13986	0.188852	0.318076	0.777778	0.62528	PC
Com_9137_pos	1-O-oleoyl-sn-glycero-3-phosphoserine	C24 H46 N O9 P	523.292	2.714	Full match	No results	1.21503e+06	1.49851e+06	1.3722e+06	1.05127e+06	1.4357e+06	1.1989e+06	1.10848	0.148588	0.38658	0.777778	0.787653	PS
Com_9139_pos	LysoPC(20:5(5Z,8Z,11Z,14Z,17Z))	C28 H48 N O7 P	541.318	1.679	Full match	No results	1.34629e+06	1.01144e+06	1.50949e+06	926308	1.77134e+06	908263	1.07247	0.100935	0.695947	0.666667	0.565679	PC
Com_9143_pos	PC (17:2/16:4)	C41 H70 N O8 P	735.484	9.968	Partial match	Full match	1.46233e+06	1.37002e+06	1.27301e+06	920007	1.18009e+06	901254	1.36783	0.451893	0.048471	1	1.53976	PC
Com_9144_pos	(1S)-1-hydroxy-23-oxo-24,25,26,27-tetranorcalciol	C23 H34 O3	358.251	9.398	Full match	No results	1.51483e+06	1.48917e+06	1.29552e+06	1.3551e+06	1.66628e+06	1.21712e+06	1.0144	0.0206251	0.856981	0.555556	0.37497	-
Com_914_pos	PC (22:5e/16:2)	C46 H80 N O7 P	789.567	11.043	Partial match	Full match	1.47489e+08	2.28365e+08	2.13425e+08	2.22225e+08	2.18729e+08	2.46857e+08	0.856745	-0.223063	0.335267	0.777778	1.25341	PC
Com_9153_pos	PG(18:2(9Z,12Z)/22:6(4Z,7Z,10Z,13Z,16Z,19Z))	C46 H75 O10 P	818.513	11.923	Full match	No results	567032	817861	1.11628e+06	1.50604e+06	1.37248e+06	1.53236e+06	0.567047	-0.818459	0.0868294	1	1.76064	PG
Com_9155_pos	1-heptadecanoyl-sn-glycero-3-phosphate	C20 H41 O7 P	424.26	3.298	Full match	No results	923764	638864	752122	631175	831452	702114	1.0693	0.0966615	0.667918	0.666667	0.185101	PA
Com_915_pos	1-oleoyl-2-(4Z,7Z,10Z,13Z,16Z,19Z-docosahexaenoyl)-sn-glycerol	C43 H70 O5	666.523	12.962	Full match	No results	2.1984e+08	1.67767e+08	1.85328e+08	2.82949e+08	1.77532e+08	2.03217e+08	0.863245	-0.212158	0.459997	0.666667	0.625872	-
Com_9163_pos	Testosterone	C19 H28 O2	288.209	1.517	Full match	No results	651072	531037	666637	782178	1.52363e+06	1.5287e+06	0.482134	-1.0525	0.0787711	1	1.71938	-
Com_9164_pos	(2E,4E,6E,8E)-2,4,6,8-Decatetraenal	C10 H12 O	148.089	2.987	Full match	No results	1.6055e+06	1.06979e+06	1.17121e+06	1.20308e+06	974334	987619	1.21531	0.281329	0.278437	0.777778	1.08222	-
Com_916_pos	PC (17:0/18:0)	C43 H86 N O8 P	775.61	13.887	Partial match	Full match	1.73033e+08	1.5964e+08	1.33351e+08	1.14205e+08	1.99769e+08	1.14219e+08	1.08835	0.122148	0.6119	0.666667	0.850619	PC
Com_9170_pos	3-Demethylubiquinone-9	C53 H80 O4	780.608	16.776	Full match	No results	1.48708e+06	1.40438e+06	1.6498e+06	1.40422e+06	1.44358e+06	1.5207e+06	1.03955	0.0559594	0.532695	0.666667	0.200309	-
Com_9233_pos	N-[(2S,3R,4E,14Z)-1,3-Dihydroxy-4,14-octadecadien-2-yl]triacontanamide	C48 H93 N O3	731.717	16.673	Full match	No results	1.2254e+06	1.15361e+06	926271	1.4247e+06	1.61845e+06	1.22657e+06	0.774122	-0.369366	0.0931882	1	1.47094	-
Com_924_pos	PC (16:0/14:1)	C38 H74 N O8 P	703.516	12.055	Partial match	Full match	2.51358e+08	1.94518e+08	1.73852e+08	1.86765e+08	2.00425e+08	1.29534e+08	1.19934	0.26224	0.34473	0.666667	1.2668	PC
Com_9253_pos	mastigophorene A	C30 H42 O4	466.31	16.769	Full match	No results	1.06587e+06	900400	920332	640932	824672	1.13046e+06	1.11192	0.153047	0.516922	0.666667	0.297815	-
Com_9265_pos	Trilinolein	C57 H98 O6	878.738	17.019	Full match	No results	304917	402660	530335	173414	235459	1.01573e+06	0.868953	-0.20265	0.812881	0.666667	0.274692	-
Com_9270_pos	Androstane	C19 H32	260.251	18.83	Full match	No results	238269	777165	992565	419554	313640	1.43697e+06	0.925275	-0.112046	0.988943	0.444444	0.352966	-
Com_9287_pos	Leukotriene B4 Ethanolamide	C22 H37 N O4	379.273	4.002	Full match	No results	1.49273e+06	785199	670576	446481	591254	923220	1.50361	0.588427	0.295321	0.777778	0.966569	-
Com_9323_pos	N-[(5Z,8Z,11Z,14Z)-5,8,11,14-Icosatetraenoyl]-L-glutamic acid	C25 H39 N O5	433.282	3.447	Full match	No results	1.47062e+06	697532	815284	572535	818047	679655	1.44111	0.527177	0.293302	0.777778	1.00048	-
Com_932_pos	TAG (16:0-18:1-18:3)	C55 H98 O6	876.718	17.193	No match	Invalid mass	1.18354e+08	1.5906e+08	2.00915e+08	1.15388e+08	1.13527e+08	2.35084e+08	1.03088	0.0438767	0.823601	0.666667	0.217072	TAG
Com_9350_pos	PAF C-18:1	C28 H56 N O7 P	549.381	4.872	Full match	No results	1.31999e+06	846340	1.50217e+06	885898	1.58794e+06	1.27431e+06	0.978748	-0.0309902	0.932278	0.444444	0.148001	-
Com_936_pos	PE (18:1/18:3)	C41 H74 N O8 P	739.516	10.958	Partial match	Full match	2.46485e+08	2.00652e+08	2.25844e+08	1.39681e+08	9.82218e+07	1.71043e+08	1.64565	0.718658	0.070856	1	1.93287	PE
Com_9375_pos	Z-punaglandin 4 acetate	C27 H37 Cl O9	540.21	1.509	Full match	No results	688335	1.08302e+06	1.39871e+06	921325	1.27089e+06	309983	1.26691	0.341312	0.514139	0.666667	0.876708	-
Com_9387_pos	1,3-Bis(tetradecanoyloxy)(~2~H_5_)-2-propanyl (9Z)-9-hexadecenoate	C47 H83 D5 O6	753.686	16.531	Full match	No results	612944	624214	986390	783559	770011	1.35298e+06	0.765014	-0.386443	0.34911	0.777778	0.586266	-
Com_9391_pos	LysoPC(24:1(15Z))	C32 H64 N O7 P	605.443	8.633	Full match	No results	1.41688e+06	1.06224e+06	1.06153e+06	767879	1.03384e+06	421041	1.59291	0.671664	0.177901	1	1.84122	PC
Com_940_pos	PC (16:0e/20:0)	C44 H90 N O7 P	775.647	15.179	Partial match	Full match	2.45787e+08	2.07904e+08	1.81881e+08	2.05807e+08	2.42219e+08	1.5246e+08	1.05843	0.0819275	0.702084	0.666667	0.616895	PC
Com_9438_pos	N-Palmitoyl-L-histidine	C22 H39 N3 O3	393.3	2.465	Full match	No results	1.18443e+06	962317	1.08967e+06	1.32556e+06	1.50452e+06	1.0074e+06	0.843369	-0.245765	0.314753	0.777778	0.923782	-
Com_9457_pos	doxercalciferol	C28 H44 O2	412.334	2.142	Full match	No results	195310	501217	895700	277130	1.50445e+06	76707.5	0.856823	-0.222931	0.751701	0.555556	0.378909	-
Com_946_pos	HexCer-NDS (d18:0/16:0)	C40 H79 N O8	701.581	11.82	Partial match	Full match	2.43594e+08	8.14268e+07	1.67075e+08	1.78229e+08	2.16714e+08	1.20743e+08	0.954254	-0.0675544	0.774801	0.555556	0.520821	HexCer
Com_94_pos	PC (16:2e/22:3)	C46 H84 N O7 P	793.599	12.128	Partial match	Full match	5.32163e+09	3.988e+09	3.53899e+09	3.55213e+09	5.00373e+09	3.01522e+09	1.11041	0.15109	0.590947	0.666667	0.838791	PC
Com_9519_pos	1-(9Z-hexadecenoyl)-2-(9Z,12Z-octadecadienoyl)-sn-glycerol	C37 H66 O5	590.492	10.204	Full match	No results	1.32612e+06	589003	704891	955388	997368	935696	0.907064	-0.140723	0.58119	0.666667	0.880899	-
Com_9525_pos	PG(18:0/22:4(7Z,10Z,13Z,16Z))	C46 H83 O10 P	826.571	13.987	Full match	No results	778877	797886	715777	1.15427e+06	1.31192e+06	958310	0.669453	-0.578946	0.0372663	1	2.19805	PG
Com_9534_pos	Oryzanol A	C40 H58 O4	602.436	16.77	Full match	No results	694718	771094	1.08848e+06	671948	847365	1.25137e+06	0.921898	-0.117321	0.783814	0.555556	0.188688	-
Com_9536_pos	CERAMIDE 3	C36 H73 N O4	583.555	9.453	Full match	No results	490543	1.21174e+06	642994	1.01208e+06	424952	351464	1.31131	0.391012	0.505439	0.777778	0.733959	-
Com_9538_pos	(2Z,6E)-N-(2-Hydroxyethyl)-2-methyl-2,6-icosadienamide	C23 H43 N O2	365.33	2.273	Full match	No results	1.31262e+06	857611	937491	830521	1.18217e+06	934397	1.05451	0.0765697	0.79312	0.666667	0.212012	-
Com_9560_pos	3-(Hexacosanoyloxy)-4-(trimethylammonio)butanoate	C33 H65 N O4	539.492	10.105	Full match	No results	1.15344e+06	939193	984700	1.15283e+06	1.33012e+06	859965	0.920556	-0.119423	0.655422	0.555556	0.523775	-
Com_9564_pos	Nervonoyl Ethanolamide	C26 H51 N O2	409.392	9.612	Full match	No results	1.2926e+06	978976	860122	832974	890024	604482	1.34553	0.428176	0.155799	0.888889	1.3733	-
Com_9569_pos	Stearoylethanolamide	C20 H41 N O2	327.314	2.876	Full match	No results	1.29037e+06	824026	966454	1.13012e+06	1.157e+06	861174	0.978577	-0.0312427	0.860676	0.555556	0.4136	-
Com_9570_pos	(2S,3R,4S)-2-(Hydroxymethyl)-4-(12-methyloctadecyl)-3-azetidinol	C23 H47 N O2	369.361	5.074	Full match	No results	1.29004e+06	763895	719274	782543	869343	712162	1.17307	0.230295	0.571211	0.444444	0.593466	-
Com_9590_pos	Psychosine	C24 H47 N O7	461.337	1.848	Full match	No results	1.27295e+06	1.03093e+06	1.02436e+06	1.07528e+06	1.17334e+06	770530	1.10237	0.140615	0.512684	0.444444	0.880902	-
Com_9595_pos	triphyllin A	C30 H40 O16	656.23	10.014	Full match	No results	1.27108e+06	927332	846003	838494	1.22479e+06	778769	1.0712	0.0992336	0.714126	0.777778	0.47591	-
Com_9597_pos	Heptadecanoyl Ethanolamide	C19 H39 N O2	313.299	2.509	Full match	No results	1.16028e+06	826699	874606	1.25967e+06	1.20438e+06	1.05972e+06	0.812082	-0.300302	0.163322	0.888889	1.44037	-
Com_9601_pos	Tetraiodoethylene	C15 H29 N	223.23	1.567	Full match	No results	1.15508e+06	806835	814870	1.38741e+06	1.0801e+06	946922	0.813248	-0.298233	0.269659	0.777778	1.24236	-
Com_9634_pos	N~2~-[3-(Palmitoyloxy)heptadecanoyl]-L-ornithine	C38 H74 N2 O5	638.56	9.44	Full match	No results	80442.8	67300.9	1.35008e+06	85528.2	83232.1	76142.8	6.11599	2.61259	0.466176	0.555556	1.18968	-
Com_963_pos	SM (d30:1/14:1)	C49 H97 N2 O6 P	840.71	15.231	Partial match	Full match	2.36935e+08	1.5955e+08	1.6531e+08	1.02196e+08	1.18813e+08	8.56391e+07	1.83205	0.873461	0.0221661	1	2.30901	SM
Com_9651_pos	Palmitonitrile	C16 H31 N	237.246	1.858	Full match	No results	1.16978e+06	1.13177e+06	990346	1.15775e+06	1.19968e+06	926740	1.00235	0.0033932	0.952264	0.555556	0.168294	-
Com_9658_pos	PC (14:0e/8:0)	C30 H62 N O7 P	579.428	8.742	Partial match	Full match	1.17216e+06	1.12863e+06	907490	702164	854175	699749	1.42205	0.507976	0.0291558	1	2.30327	PC
Com_966_pos	1-O-(1Z-Tetradecenyl)-2-(9Z-octadecenoyl)-sn-glycerol	C35 H66 O4	550.497	12.612	Full match	No results	1.86544e+08	1.26867e+08	1.46481e+08	1.92311e+08	1.94606e+08	1.33519e+08	0.883665	-0.178429	0.506659	0.777778	0.499023	DAG
Com_970_pos	TAG (16:1-17:1-18:1)	C54 H98 O6	859.764	17.269	No results	Invalid mass	5.61542e+07	9.52573e+07	1.76242e+08	3.85953e+07	8.09406e+07	2.23306e+08	0.9557	-0.065371	0.87786	0.555556	0.200642	TAG
Com_9715_pos	3-hydroxy-2-methyl-3-phytyl-2,3-dihydro-1,4-naphthoquinone	C31 H48 O3	468.359	9.583	Full match	No results	1.18027e+06	653557	578174	489481	621612	544949	1.45648	0.542489	0.269903	0.888889	1.02698	-
Com_9726_pos	(2S,3R,4E,8E)-2-Amino-9-methyl-4,8-octadecadiene-1,3-diol	C19 H37 N O2	311.283	1.991	Full match	No results	1.03524e+06	844641	830383	1.19744e+06	989835	1.11271e+06	0.821298	-0.284022	0.0953589	0.888889	1.80002	-
Com_9737_pos	PC (18:3e/16:4)	C42 H72 N O7 P	733.504	10.923	No results	Full match	963537	887749	1.09445e+06	1.06181e+06	847115	905692	1.04658	0.0656865	0.635925	0.666667	0.345322	PC
Com_9767_pos	Methyl benzenepropanoate	C10 H12 O2	164.084	8.642	Full match	No results	1.13891e+06	965402	666210	867012	877818	789804	1.09307	0.12838	0.720732	0.666667	0.455415	-
Com_9776_pos	(5Z,9Z)-2-Methoxy-5,9-hexacosadienoic acid	C27 H50 O3	422.377	16.217	Full match	No results	574912	1.00045e+06	843850	1.0042e+06	914955	972097	0.836735	-0.257158	0.339971	0.777778	0.975645	-
Com_9788_pos	(3Z,6Z,9Z)-3,6,9-Octadecatriene	C18 H32	248.251	18.656	Full match	No results	563119	640154	679995	365483	314555	1.07045e+06	1.07585	0.105479	0.613156	0.666667	0.457425	-
Com_978_pos	PC (14:0e/26:4)	C48 H90 N O7 P	823.644	14.444	Partial match	Full match	2.29576e+08	1.67437e+08	2.16387e+08	2.53953e+08	2.54019e+08	1.84692e+08	0.885566	-0.175329	0.451895	0.777778	0.976179	PC
Com_9798_pos	Cicutoxin	C17 H22 O2	258.162	2.997	Full match	No results	1.11894e+06	864113	700739	997685	787010	629347	1.11174	0.152822	0.608871	0.666667	0.606465	FA
Com_97_pos	TG(16:0/16:0/16:1(9Z))[iso3]	C51 H96 O6	804.722	17.407	Full match	No results	2.40576e+09	3.82915e+09	3.82676e+09	2.32653e+09	2.29316e+09	4.949e+09	1.05152	0.0724763	0.765483	0.666667	0.220401	TAG
Com_9808_pos	(3beta,4alpha,5alpha)-4,14-Dimethylergosta-7,9(11),24(28)-trien-3-ol	C30 H48 O	424.372	7.438	Full match	No results	1.11212e+06	763454	566263	496863	541637	583933	1.50504	0.589806	0.191379	0.888889	1.39098	-
Com_982_pos	TAG (18:1-20:1-22:1)	C63 H116 O6	985.905	18.558	No match	Invalid mass	4.26656e+07	1.1685e+08	1.15069e+08	3.73455e+07	3.34688e+07	2.18512e+08	0.949048	-0.0754474	0.744134	0.666667	0.375086	TAG
Com_983_pos	1-Palmitoyl-2-linoleoyl-sn-glycero-phosphatidylcholine	C42 H81 N O8 P	758.567	11.877	Full match	No results	2.29446e+08	1.60712e+08	1.6366e+08	1.92289e+08	1.82732e+08	1.43232e+08	1.06862	0.0957523	0.703104	0.444444	0.535407	-
Com_9845_pos	(1S)-1,23-dihydroxy-24,25,26,27-tetranorcalciol	C23 H36 O3	360.267	1.813	Full match	No results	1.08202e+06	565754	669217	832094	757917	604730	1.0557	0.0782019	0.919333	0.555556	0.281308	-
Com_9856_pos	Glycocholic acid	C26 H43 N O6	465.31	2.357	Full match	No results	1.07748e+06	853832	790511	799166	986392	816180	1.04615	0.0650956	0.741367	0.555556	0.304103	-
Com_9863_pos	3-Hydroxyoxacyclononacosane-2,25-dione	C28 H52 O4	452.388	16.486	Full match	No results	520226	773206	763249	513081	435562	1.02233e+06	1.04348	0.0614083	0.758544	0.666667	0.304589	-
Com_9868_pos	N-Arachidonoyl-L-Alanine	C23 H37 N O3	375.277	2.293	Full match	No results	79708.6	87404.6	88154.8	84768.6	117409	1.01931e+06	0.208981	-2.25855	0.35363	0.777778	1.38158	-
Com_9892_pos	21-Deoxycortisone	C21 H28 O4	344.199	1.44	Full match	No results	148149	114534	138399	159808	153996	125901	0.91216	-0.132641	0.436061	0.777778	0.138905	-
Com_9893_pos	LysoPC(18:3(9Z,12Z,15Z))	C26 H48 N O7 P	517.318	1.817	Full match	No results	1.0568e+06	702689	1.06177e+06	769174	931725	724740	1.1631	0.217974	0.436867	0.666667	1.00885	PC
Com_989_pos	PC (14:0e/19:0)	C41 H84 N O7 P	733.6	13.82	Partial match	Full match	2.21346e+08	1.34416e+08	1.55857e+08	2.49892e+08	2.11226e+08	1.27464e+08	0.86924	-0.202173	0.648756	0.555556	0.686419	PC
Com_990_pos	TAG (18:1-18:1-22:2)	C61 H110 O6	955.857	17.967	No results	Invalid mass	1.093e+08	1.49884e+08	1.71922e+08	7.43744e+07	7.34506e+07	2.16366e+08	1.18374	0.243346	0.512807	0.666667	0.545862	TAG
Com_9928_pos	N-2-hydroxystearoylsphingosine	C36 H71 N O4	581.538	9.783	Full match	No results	1.03803e+06	614692	895198	711324	893341	535425	1.19057	0.251649	0.467057	0.777778	1.08279	-
Com_9933_pos	DIGITOGENIN	C27 H44 O5	448.317	7.783	Full match	No results	1.03135e+06	261642	583792	671492	746109	798517	0.846881	-0.239769	0.517411	0.666667	1.04146	-
Com_995_pos	PC (22:5e/15:0)	C45 H82 N O7 P	779.584	12.211	Partial match	Full match	2.2605e+08	1.47659e+08	1.42071e+08	1.71692e+08	1.98888e+08	1.32982e+08	1.02426	0.0345844	0.943143	0.444444	0.434957	PC
Com_9971_pos	PC (20:0/20:1)	C48 H94 N O8 P	843.671	16.251	Partial match	Full match	1.00689e+06	676774	551110	670092	680668	560590	1.16921	0.225538	0.552553	0.555556	0.46107	PC
Com_9975_pos	Cholesteryl octadecadienoate	C45 H76 O2	648.587	19.657	Full match	No results	422228	678627	566463	166440	192169	957132	1.26721	0.341654	0.427653	0.666667	1.1014	-
Com_9977_pos	PC (22:6e/19:2)	C49 H84 N O7 P	829.603	15.721	No results	Invalid mass	1.00598e+06	735956	556148	591967	692047	366638	1.39223	0.477397	0.261099	0.777778	1.43242	PC
Com_9997_pos	N-[(2S,3R,4E)-1,3-Dihydroxy-4-pentadecen-2-yl]hexadecanamide	C31 H61 N O3	495.466	9.476	Full match	No results	904150	695229	729783	964089	755508	586351	1.01007	0.0144509	0.89372	0.555556	0.228364	-
Com_999_pos	PC (14:0/15:0)	C37 H74 N O8 P	691.516	10.409	Partial match	Full match	2.19225e+08	1.94788e+08	1.54123e+08	1.77158e+08	2.06939e+08	1.37709e+08	1.08879	0.122723	0.605115	0.666667	0.824934	PC
Com_99_pos	TAG (16:0-18:1-18:1)	C55 H102 O6	875.795	17.391	No results	Invalid mass	2.08804e+08	3.30773e+08	5.62739e+09	3.01135e+09	2.30881e+09	1.87361e+09	0.857264	-0.222188	0.37345	0.666667	1.41885	TAG
